# Supplementary material for: Tissue-Restricted Adaptive Type 2 Immunity Is Orchestrated by Expression of the Costimulatory Molecule OX40L on Group 2 Innate Lymphoid Cells
Source: Immunity. 2018 Jun 19;48(6):1195–1207.e6. doi: 10.1016/j.immuni.2018.05.003 (PMC6015114; doi:10.1016/j.immuni.2018.05.003)
Supplement: Table S1. Gene Expression of FACS-Purified PBS-Treated Immune Cell Types (Related to Figure 1) [file mmc2.xls]

## Sheet: PBS Venn Region Map
Supplemental Table 1: Gene expression of FACS purified PBS treated immune cell types (Related to Figure 1)

## Sheet: R1
Supplemental Table 1: Gene expression of FACS purified PBS treated immune cell types (Related to Figure 1)
Transcript ID	Gene Name	ILC2 (PBS)	Th2 (PSB)	G3+ Treg (PBS)	G3- Treg (PBS)	ILC2 (IL33)	Th2 (IL33)	G3+ Treg (IL33)	G3- Treg (IL33)
NM_028173	Tram1	19.9454	30.6272	23.4889	13.4995	19.3371	31.2486	23.6872	18.1941
NM_011291	Rpl7	86.2745	103.381	94.9905	96.1722	96.8755	121.784	109.365	94.7217
NM_001081080	Phf3	16.3772	22.8595	22.7014	21.3338	12.8471	15.0614	14.2439	13.9299
NR_002688	Gm13363	25.8029	24.8755	20.8005	15.6968	23.1549	20.3924	20.0556	14.586
NM_153408	Neurl3	103.861	49.602	52.5964	72.466	79.5881	107.226	64.2376	66.5102
NM_018872	Tmem131	33.1414	13.9315	15.4789	16.6295	15.0837	12.5153	17.8484	14.3281
NM_053257	Rpl31	45.8642	65.293	29.6138	76.8942	105.704	126.033	101.615	106.151
NM_001033135	Rnf149	22.7221	13.6809	22.5589	11.8194	19.3371	15.8504	19.233	18.0384
NM_008365	Il18r1	13.6818	40.4815	19.9891	18.9784	11.8394	30.0534	19.2727	22.0408
NM_001310549	Nabp1	148.105	38.943	32.891	15.0969	51.6163	41.4906	19.3827	7.14323
NM_001308266	Stat4	16.9898	21.5613	13.9183	19.8738	18.9476	17.3351	15.1518	14.9817
NM_133810	Stk17b	259.158	229.433	144.599	139.456	222.628	251.136	151.177	137.667
NM_001081433	Ankrd44	24.2309	56.2155	43.9526	30.6712	26.3658	34.8158	27.1028	25.3112
NM_031179	Sf3b1	42.6635	38.9388	66.2854	50.2232	39.246	49.4206	47.2425	43.5376
NM_010477	Hspd1	18.6334	24.4835	12.4984	21.3496	26.5629	38.2668	47.1141	27.1473
NM_025824	Bzw1	16.3977	14.2676	15.3074	19.6069	29.4198	33.8022	31.4336	19.2209
NR_027853	Clk1	47.0911	104.55	96.2596	73.1361	44.0118	50.0046	55.0598	63.4889
NR_027854	Clk1	11.0966	24.8946	36.6335	41.6905	19.2337	29.0874	20.8793	36.4715
NM_001080126	Casp8	14.4449	10.0547	30.0552	13.9817	14.5863	17.8891	21.5723	16.874
NM_009460	Sumo1	19.6084	24.5084	34.4033	39.5138	49.3348	47.965	49.7687	38.2762
NM_018868	Nop58	13.3514	16.6422	32.6958	19.2999	14.9285	24.7341	17.1777	14.5481
NM_017480	Icos	120.163	125.61	140.034	147.624	64.2382	155.264	160.693	155.451
NM_018796	Eef1b2	57.2454	51.1277	30.9359	50.9592	53.2978	54.2727	56.4543	50.7579
NM_011770	Ikzf2	14.1105	10.4251	70.5078	59.8616	10.3289	26.8669	110.145	69.0728
NM_009084	Rpl37a	74.9133	65.9308	44.8679	170.723	334.015	358.764	300.034	290.341
NM_029711	Arpc2	54.867	105.18	75.8021	86.9292	99.0754	149.749	150.574	106.898
NM_153088	Ctdsp1	14.9268	29.1301	23.1228	22.2067	16.3383	17.5942	17.9905	19.041
NM_133975	Trip12	21.5758	14.8448	24.2918	20.9789	19.7271	22.3629	23.7347	19.5752
NM_030194	Sp110	36.9009	32.4672	24.1921	26.4634	21.5486	29.5763	19.5077	18.7813
NM_001313714	Sp100	23.5551	21.2849	19.1829	15.0446	12.2792	17.4743	11.4358	16.0292
NM_013673	Sp100	22.811	35.0584	31.8529	34.5957	17.2962	51.6031	32.8688	34.7117
NM_133781	Cab39	27.7304	12.1768	14.5027	14.7711	11.6254	17.9783	21.355	12.9806
NM_010880	Ncl	39.2958	35.659	28.074	37.0042	36.3695	45.9831	53.228	40.4829
NM_008972	Ptma	235.902	192.907	212.278	218.741	210.942	253.796	352.353	265.518
NM_177305	Arl4c	20.2143	16.6487	14.6917	14.8019	30.3938	35.8008	26.9223	23.0439
NM_001111311	Lrrfip1	22.3009	31.5676	15.6381	33.8539	44.4175	49.7784	42.246	40.7487
NM_001205385	Actr3	31.8858	32.6036	36.2968	37.0009	56.7313	89.2106	81.4178	51.998
NM_001205386	Actr3	33.8139	34.6049	38.5151	39.2396	60.2257	94.7482	86.4398	55.1414
NM_026390	Ubxn4	22.6037	12.1782	10.9202	10.2245	21.4956	18.2041	14.2655	13.6744
NM_001311094	Rassf5	12.4134	11.9652	17.1613	10.3431	19.7512	23.1435	16.8323	12.443
NM_007923	Elk4	29.5086	17.4435	27.0181	26.8572	30.9267	32.0278	23.2258	25.3969
NM_007570	Btg2	60.4767	30.7314	31.7369	41.7928	55.6367	64.8664	38.1107	45.6911
NM_007791	Csrp1	55.1793	61.5304	23.9012	37.4996	22.9541	45.6949	40.2858	26.7871
NM_001111316	Ptprc	39.6439	74.7248	48.5144	58.9758	43.0951	51.025	38.3831	50.5657
NM_001268286	Ptprc	20.399	19.2596	34.9159	19.8015	16.7098	28.2098	29.2702	24.311
NM_011210	Ptprc	15.8036	18.7139	31.2869	21.8552	18.9685	31.6087	31.283	26.3763
NM_009061	Rgs2	410.902	112.051	145.766	97.8833	363.387	167.153	187.553	118.419
NM_015811	Rgs1	95.7836	24.9397	28.3142	25.4616	199.186	107.216	82.001	62.7407
NM_133780	Tpr	34.5677	43.9132	59.8868	47.168	33.9773	45.2429	40.4765	42.2238
NM_001039512	Ivns1abp	77.2625	28.3357	23.9575	19.3903	43.6744	30.2582	21.1519	18.5603
NM_026369	Arpc5	43.7449	83.1956	66.1843	72.6642	78.626	143.946	138.162	98.6302
NM_007842	Dhx9	23.6454	27.3868	23.3679	17.5067	13.9679	23.1951	21.6136	17.0523
NM_008131	Glul	41.2767	19.3811	35.9282	24.9696	45.3182	29.4945	28.0617	28.7314
NM_010500	Ier5	45.5551	13.0815	13.0841	36.3188	50.1713	42.8285	46.5234	41.518
NM_001160019	Tor1aip1	34.6436	34.7014	26.4456	16.2791	23.9618	22.2031	20.6616	17.5603
NM_001162896	4930523C07Rik	33.8369	25.5845	21.0269	25.5879	27.9273	27.3769	21.3504	19.2296
NR_002840	Gas5	47.9564	42.1457	33.0297	35.8496	51.051	54.8153	36.0073	39.5583
NM_172645	Suco	25.0401	29.0504	14.4102	14.4896	23.7132	25.6558	14.5348	13.7378
NM_001081290	Prrc2c	112.156	110.559	106.672	112.865	66.5464	81.8846	83.6594	90.0998
NM_025321	Sdhc	11.861	10.3443	11.2681	21.1818	14.4394	19.1926	24.7721	15.9569
NM_001005508	Arhgap30	15.8794	15.9044	18.6091	22.7005	27.6681	34.012	31.7421	25.217
NM_009938	Copa	15.2818	22.3808	11.6654	13.6049	14.2981	21.5296	18.6787	15.3149
NM_178598	Tagln2	147.302	101.776	67.9668	114.299	314.71	392.962	325.611	172.159
NM_001170853	Mndal	26.8712	76.6931	129.593	59.6902	71.6069	88.0932	80.7849	73.8905
NM_001302649	Ifi203	20.4016	38.8552	55.621	31.8535	31.4488	43.1208	39.6793	42.4922
NM_007422	Adss	25.3303	16.5221	19.9146	30.8531	18.0547	25.5619	30.0661	19.9646
NM_024282	Desi2	10.0936	16.3487	18.0324	12.8847	8.08167	15.2117	12.033	11.7698
NM_016805	Hnrnpu	38.1179	53.6218	51.9451	43.3231	42.9801	59.4766	56.0908	42.5268
NM_008210	H3f3a	97.5816	84.1789	142.455	77.0981	112.948	123.917	135.17	94.4322
NM_145514	Wdr26	36.7838	41.222	45.2545	31.6808	39.4214	39.21	36.1242	31.8843
NM_133815	Lbr	12.8912	28.7732	28.8192	17.3042	10.8905	29.1121	24.778	17.4087
NM_007853	Degs1	20.1584	30.078	34.5785	13.2629	33.2639	38.1023	25.388	26.5101
NM_022019	Dusp10	14.5511	117.037	55.1515	101.948	22.0813	81.8583	52.0998	68.2486
NM_144880	Ppp2r5a	13.429	17.5352	16.1007	17.4229	14.0058	24.5845	17.4191	17.7441
NM_013499	Cr1l	32.4044	15.5643	20.09	19.6408	19.3156	23.9182	24.7745	19.2596
NM_138667	Tab2	53.1228	48.0105	49.9587	43.3819	49.6393	46.4729	44.6083	42.3884
NM_010437	Hivep2	12.1444	18.5269	10.5159	13.3864	12.8091	23.3507	12.1019	13.3514
NM_010828	Cited2	10.2202	24.1973	17.7785	17.7511	15.1124	22.9843	17.4147	18.6734
NM_001166402	Tnfaip3	353.538	157.176	135.227	199.384	419.292	316.025	206.515	197.034
NM_009397	Tnfaip3	76.1404	43.7555	21.3629	51.5038	118.073	94.3931	60.8452	47.5327
NM_010511	Ifngr1	21.4992	48.6581	69.1989	121.375	30.7679	88.2693	99.8824	103.321
NM_011295	Rps12	90.1088	166.26	53.0003	113.585	162.336	220.68	203.897	178.28
NR_037680	Snora33	47.7508	10.8507	20.6865	25.5281	18.2571	7.52327	5.9416	9.1105
NM_027879	Cdc40	30.3979	18.0294	17.6985	21.5546	17.0311	21.4458	17.6198	14.4691
NM_016898	Cd164	23.2125	39.9568	53.4498	31.65	38.166	51.7565	62.4195	47.063
NM_020561	Smpdl3a	22.7765	26.0527	37.2859	14.0475	21.8063	23.4475	19.9583	20.721
NM_011240	Ranbp2	23.6605	14.1902	18.3909	12.8046	15.3506	15.4248	17.7735	13.0976
NM_001146124	Psap	34.1358	20.0764	42.284	19.1038	29.9061	32.4678	40.0773	48.2694
NM_010124	Eif4ebp2	28.7796	98.254	51.4894	73.4357	35.949	64.8751	69.448	51.6384
NM_009120	Sar1a	14.1373	29.317	13.4535	21.5413	24.9831	27.333	26.534	24.2172
NM_011157	Srgn	446.527	219.958	285.849	212.086	305.823	293.886	325.95	281.369
NM_026201	Ccar1	16.4826	14.3635	21.2692	12.5761	13.5967	16.5195	18.9473	15.0577
NM_001242396	Jmjd1c	16.3963	23.1102	19.8212	18.275	24.0853	20.9454	24.5314	19.4599
NM_145420	Ube2d1	18.4958	18.3301	12.6902	11.8879	7.7178	14.6197	8.67089	7.76471
NM_008404	Itgb2	38.1417	35.5654	31.0548	32.891	58.6033	78.3248	71.2967	56.3413
NM_010925	Rrp1	13.1726	15.1906	11.1693	25.5214	18.9083	25.7612	21.2076	21.9997
NM_001170935	Plppr3	31.6911	30.2546	22.927	16.8719	14.9611	12.2063	7.55255	11.4663
NM_177994	R3hdm4	23.262	17.7744	42.9311	45.3686	34.8967	52.7553	57.9495	47.8442
NM_007725	Cnn2	19.6856	64.9086	31.9466	69.9667	63.5337	135.847	130.987	88.354
NM_027521	Arhgap45	14.0037	47.7524	39.5982	20.1254	4.18461	22.8838	11.2345	20.7803
NM_009091	Rps15	118.666	140.813	110.68	419.766	402.492	404.21	346.905	471.118
NM_001301034	Oaz1	35.4611	21.4227	24.7796	38.455	63.3521	70.9139	69.7993	58.7319
NM_008753	Oaz1	26.8121	16.1946	18.731	30.7477	47.8891	54.84	53.127	46.6727
NM_007907	Eef2	140.639	133.302	100.164	176.708	264.576	339.881	277.133	214.005
NM_001276288	Aes	20.9635	25.1557	13.332	12.6548	10.3915	13.3204	14.4668	14.6572
NM_010347	Aes	18.93	25.0265	12.0353	12.5544	11.3056	14.7992	13.5903	14.8765
NM_011631	Hsp90b1	65.848	57.578	62.0664	51.8085	82.5689	93.1356	97.1567	78.1366
NM_133668	Slc25a3	242.408	93.2652	112.503	66.7514	159.655	103.428	102.511	76.083
NM_146239	Cdk17	11.6563	24.3797	17.2423	18.7369	23.334	29.7139	27.2099	17.0546
NM_007569	Btg1	211.164	124.432	109.631	123.045	162.033	126.388	96.1483	107.203
NM_026482	Atp2b1	28.2118	24.6626	25.0939	24.3988	29.9562	30.2211	29.377	22.76
NM_027892	Ppp1r12a	37.0995	28.0699	34.1557	37.5197	36.12	41.2969	36.6522	37.0771
NM_001146707	Nap1l1	13.5819	17.1412	15.7627	14.694	22.5676	20.8565	23.6809	14.4513
NM_009344	Phlda1	60.7145	25.549	49.3497	31.0234	41.0206	24.099	38.5222	22.4811
NM_024454	Rab21	37.0341	18.9944	14.3593	15.5975	28.2667	31.4335	34.9	22.5649
NM_007636	Cct2	17.3494	39.1573	33.9718	28.1758	31.9222	48.6653	42.7972	28.4413
NM_017372	Lyz2	117.573	32.481	284.25	167.984	123.119	86.0717	222.675	321.276
NM_024457	Rap1b	107.553	100.233	168.896	70.7663	82.2757	109.493	113.312	74.6991
NM_025431	Llph	28.9759	30.8166	16.0557	14.78	28.4471	28.6597	19.0261	25.9967
NM_027739	B4galnt1	26.9348	79.7502	30.4754	54.3589	53.7796	63.9435	46.1363	57.2806
NM_001168292	R3hdm2	31.8481	24.4424	19.6041	11.41	12.0681	10.7886	10.6752	14.4757
NM_009284	Stat6	13.0226	11.1839	15.8535	12.0971	15.3617	16.2752	15.7285	12.9759
NM_013608	Naca	32.4544	37.6993	44.2014	34.9533	47.4398	64.7742	65.1404	63.5686
NM_019766	Ptges3	30.093	23.6807	16.7	15.1574	27.5869	26.4992	30.7452	20.2225
NM_016774	Atp5b	91.1414	97.8283	81.7116	83.6568	158.012	211.966	192.622	130.944
NM_026444	Cs	18.2794	11.6462	16.7106	13.2328	21.1629	26.1599	28.3314	22.1429
NM_001317220	Myl6	20.2215	50.066	55.6745	53.9456	78.8901	116.659	106.37	87.1178
NM_011843	Esyt1	22.8063	15.5995	10.2398	15.549	40.2429	40.2803	29.6337	24.3685
NM_018860	Rpl41	434.246	555.013	274.506	524.576	935.524	1236.76	1241.2	923.606
NM_011119	Pa2g4	10.3431	16.9289	10.8629	11.4363	10.5412	20.7146	17.7952	8.19962
NM_013765	Rps26	96.2877	105.199	91.623	142.635	275.553	412.037	324.914	264.06
NM_001283062	Ewsr1	29.3565	47.2428	52.2277	34.0396	34.4406	46.1301	34.621	28.2355
NR_029471	Rps15a-ps6	117.493	127.562	149.597	137.442	168.371	193.486	173.732	176.423
NM_008907	Ppia	316.674	331.135	279.698	237.255	302.046	512.418	501.962	300.521
NM_011221	Purb	19.7915	14.6297	19.0067	15.2651	20.387	21.8797	17.6921	15.7026
NM_001301865	Ikzf1	28.1157	27.3023	20.4778	13.3683	29.3009	30.2484	10.9075	13.2387
NM_001301866	Ikzf1	66.016	78.2415	16.5284	14.7058	29.9547	38.2099	13.4257	16.6714
NM_146243	Actr2	53.1277	74.1383	66.0642	44.5935	68.0477	100.171	89.4965	54.7724
NM_008996	Rab1a	23.4595	13.4975	19.4773	22.2041	23.7014	33.4038	38.8901	31.5073
NM_023324	Peli1	24.2913	13.5673	18.2559	29.5395	13.6368	18.8867	23.9217	28.6315
NM_009044	Rel	32.1079	24.5609	78.4681	63.7082	41.6665	57.5417	91.0299	62.0326
NR_002890	Gm12070	33.7673	84.8848	70.9394	98.7198	85.4029	191.578	189.232	140.599
NM_024277	Rps27a	164.421	187.628	145.742	77.2324	94.59	116.286	112.879	103.456
NM_008218.1	Hba-a1	19.0507	10.4193	16.8891	16.269	8.4692	5.35092	0.931921	7.32108
NM_009288	Stk10	31.5244	53.0583	66.4304	60.2084	38.6511	45.6698	51.2591	52.2951
NM_001252260	Npm1	40.6128	67.9869	43.4016	43.5719	62.3256	60.2983	61.1434	38.8349
NM_008722	Npm1	41.472	44.1122	28.1636	68.0908	69.6568	81.9236	91.6717	75.7037
NM_010696	Lcp2	65.0926	45.1747	32.348	34.1234	46.6951	67.9037	53.1278	45.0784
NM_033374	Dock2	17.3701	31.1725	25.4851	33.1821	24.2416	40.9516	32.2644	33.6652
NM_009831	Ccng1	11.7083	13.3218	23.504	23.4871	18.5522	26.7755	29.4941	22.221
NM_001045520	Clint1	17.8183	31.522	16.5161	30.7123	31.9009	37.1641	27.5823	26.9244
NM_001346760	Clint1	17.2795	30.8999	16.9084	22.4929	22.2258	25.7275	18.0697	22.5035
NM_001311209	Adam19	19.1195	16.247	11.3115	12.7686	28.7499	37.5414	45.6525	18.2252
NM_008143	Rack1	75.5863	102.129	82.5982	95.0667	108.835	132.064	115.992	108.402
NM_001281472	Psme2b	33.3815	61.7678	68.372	50.9118	51.569	73.2196	74.299	57.0011
NM_008330	Ifi47	10.1437	23.4457	26.2317	24.0745	10.814	43.8414	39.5777	36.6946
NM_001347487	Hnrnph1	95.6495	58.8715	63.8828	54.3294	59.5601	51.8281	47.1849	36.3727
NM_021510	Hnrnph1	44.7569	29.0771	25.5713	26.2821	28.2055	23.234	22.4793	19.385
NM_001304744	Clk4	13.9511	14.0565	15.0696	12.7141	9.05969	8.3574	10.5253	9.1691
NM_019411	Ppp2ca	42.3165	36.7342	27.4684	26.9791	29.4124	38.9757	37.6404	31.3148
NM_008300	Hspa4	32.8691	29.2141	25.3874	22.9872	30.7762	32.929	30.1178	24.7027
NM_010299	Gm2a	12.7663	16.3417	17.3166	13.4878	39.4488	32.7447	39.2035	20.1886
NM_022423	Rnf187	11.4513	19.0297	11.8925	12.8384	19.1237	17.1633	18.5541	14.5474
NM_007476	Arf1	52.0621	72.53	41.8415	55.8904	73.692	77.4682	84.0408	70.5796
NM_027817	Grap	12.8517	39.9984	42.8213	26.8212	18.7704	28.7012	32.7736	26.998
NR_002875.1	Gm1821	72.8464	64.713	91.9767	118.929	214.466	246.174	233.251	184.77
NM_001313984	Ubb	18.2312	21.3671	13.2988	33.0885	77.5599	92.2323	74.4059	68.426
NM_177320	Pik3r5	13.9151	52.1316	21.4767	22.8834	12.8796	26.4633	11.9583	23.5444
NR_003373	Gm15772	70.517	102.046	44.2794	93.9705	122.927	128.351	127.334	119.951
NM_001017426	Kdm6b	30.1651	23.5163	31.3543	40.0723	32.0398	38.0812	48.0174	42.1086
NM_011640	Trp53	36.207	25.85	38.1614	18.9714	22.5657	20.0964	26.0585	26.3417
NM_001159375	Eif4a1	23.4898	24.1779	29.6703	26.4065	23.3673	46.7226	43.0405	32.7174
NM_144958	Eif4a1	19.5731	18.0138	27.5197	25.7815	21.4677	42.2359	37.5553	27.9207
NM_001291068	Polr2a	13.1107	21.291	28.5611	24.8011	14.6288	18.2771	19.8088	22.7471
NM_001166595	Eif5a	54.6143	26.1337	37.7149	39.1764	67.0476	82.7478	107.521	67.2673
NM_019749	Gabarap	11.8404	14.3315	19.224	22.5653	26.5718	38.2458	42.2173	39.0878
NM_173742	Rnasek	33.2577	12.3224	38.941	31.8725	75.3936	70.1781	68.3528	67.3936
NM_011072	Pfn1	90.1697	115.45	77.5994	208.073	294.834	523.231	486.904	426.989
NM_138659	Prpf8	25.4998	25.1772	13.8421	20.0436	20.9971	26.5482	24.422	18.9347
NM_008850	Pitpna	21.3771	24.4548	27.0413	17.7115	20.6014	28.8671	25.8455	23.3015
NM_009536	Ywhae	48.7569	133.082	90.7082	96.1052	114.943	181.783	193.701	143.156
NM_177710	Ssh2	13.0847	20.4279	22.9786	22.0246	9.72593	23.3528	16.1598	20.5647
NM_207523	Rpl23a	161.142	171.667	126.194	206.378	298.3	306.104	276.117	242.869
NM_008702	Nlk	13.1697	34.8724	20.5886	24.5794	18.7924	36.0297	22.469	19.8583
NM_183201	Slfn5	13.5607	16.4902	11.4938	13.8326	14.7409	36.0971	18.2933	17.1069
NM_001080931	Med13	14.5864	16.8318	22.0011	15.623	18.5188	20.2458	20.938	15.3878
NM_001003908	Cltc	15.3412	10.1189	25.3678	12.8722	17.44	21.882	22.7377	14.6355
NM_054043	Msi2	14.2396	15.237	10.7176	13.8448	19.9619	19.6436	23.3697	14.486
NM_009546	Trim25	11.1049	22.7699	35.4406	45.0813	18.706	29.3984	35.3922	36.9753
NM_001077529	Nme2	15.8969	14.035	32.5905	29.6313	32.7629	57.0515	58.18	38.5388
NM_009427	Tob1	21.4348	20.9189	22.9355	37.0386	22.2258	22.7833	23.2478	30.3034
NM_026313	Luc7l3	24.2148	23.474	15.6936	17.1184	19.0456	20.047	18.0938	15.6129
NM_025287	Spop	29.7584	33.7912	21.059	15.9124	22.536	20.4157	15.8505	16.3408
NM_008379	Kpnb1	23.0453	16.3671	15.9175	13.2808	18.6807	30.7173	27.3294	17.8534
NM_022891	Rpl23	151.333	84.9957	95.1054	102.929	143.113	127.769	125.931	124.697
NM_001159483	Rpl19	65.2874	91.4365	53.7519	119.707	132.821	173.07	162.264	146.014
NM_009078	Rpl19	25.5295	35.741	21.003	46.7995	51.9419	67.6663	63.4409	58.2668
NM_011771	Ikzf3	69.5138	67.8177	93.6622	76.3015	42.1288	107.636	120.296	90.4816
NM_020618	Smarce1	15.4583	11.3762	15.5453	13.9062	12.1684	18.8889	18.8777	15.9459
NM_011508	Eif1	94.5467	68.6871	76.2712	111.271	111.543	123.935	122.384	95.2731
NM_011192	Psme3	12.6064	18.9235	20.0492	22.9012	18.8561	41.6528	35.5107	22.0932
NM_011289	Rpl27	64.707	69.1792	62.1097	84.3538	122.01	145.81	131.869	115.39
NM_001159492	Gpatch8	10.1064	12.6947	17.1387	18.2459	10.8934	14.9855	15.9737	22.1541
NM_001077698	Fmnl1	15.0742	10.427	19.8283	25.7349	19.042	31.9757	29.3814	21.8242
NM_007840	Ddx5	255.609	174.584	218.385	209.44	190.106	160.334	154.411	158.131
NR_037224	Mir3064	97.7414	52.9468	15.0787	38.4223	61.9212	38.7936	31.3831	19.4029
NM_176850	Bptf	21.0842	24.9493	13.1648	21.8518	14.9385	15.8331	15.5496	14.9095
NM_198298	Helz	14.0726	13.8214	14.7893	12.3775	11.9178	14.3762	16.4731	13.6842
NM_010303	Gna13	32.5563	60.7375	33.2319	47.2829	60.4753	81.684	66.424	45.4293
NM_001313974	Prkar1a	14.914	13.97	11.0623	13.0301	19.4736	26.4518	25.8605	16.9634
NM_001048058	Rpl38	119.135	133.553	90.9203	214.323	272.621	318.946	314.147	269.972
NM_027862	Atp5h	38.0592	24.6306	30.405	29.4982	44.2636	73.0722	55.2295	48.8001
NM_133354	Sumo2	29.2376	34.4032	38.5938	44.8221	63.0595	68.4969	70.8819	53.2661
NM_008211	H3f3b	114.08	119.088	104.728	71.6276	73.762	125.467	110.604	82.8767
NM_176902	Ubald2	16.0868	44.2592	58.8007	56.6796	20.871	37.3675	45.9128	51.6728
NM_011358	Srsf2	99.6167	138.653	140.233	97.9143	87.2037	148.862	132.627	86.5256
NM_001313923	Actg1	75.4098	48.7701	74.632	44.7095	48.1557	102.404	110.82	73.0811
NM_009609	Actg1	243.062	156.779	240.704	143.722	151.174	326.436	356.555	232.53
NM_011032	P4hb	14.7289	16.334	25.5354	15.9151	34.2034	42.3094	34.9234	23.5232
NM_133796	Arhgdia	13.9077	34.566	37.2011	59.8975	52.7727	81.1098	83.2737	76.772
NM_016676	Rab10	27.0444	27.8396	21.7483	23.0942	24.3359	31.0238	31.6962	23.7253
NM_001198969	Itsn2	22.7807	19.9603	31.027	18.6049	15.2246	18.0153	20.1849	16.8317
NM_013614	Odc1	245.315	119.548	103.848	107.161	157.973	250.892	351.564	163.927
NM_011739	Ywhaq	57.0293	27.5627	32.9055	25.4193	32.0549	36.8946	39.1263	25.8177
NM_011300	Rps7	79.8744	121.762	63.8122	115.076	127.696	132.74	111.107	126.572
NM_153198	Hbp1	12.4423	15.49	23.9602	22.157	10.5085	20.1897	13.7235	19.4152
NM_001033436	Atxn7l1	10.1041	16.0949	21.7001	18.9117	14.9639	15.4105	14.6655	16.7866
NM_025359	Tspan13	89.863	36.7602	23.904	33.7708	69.9599	53.1903	44.0737	26.1321
NM_013562	Ifrd1	220.282	59.7722	88.218	40.4224	123.239	87.1385	94.3971	64.1165
NM_013760	Dnajb9	18.2609	13.5588	17.5782	17.6355	7.08512	8.69164	7.51665	7.92305
NM_144788	Hectd1	11.2554	13.9292	17.7821	19.9457	17.1518	22.8426	21.2527	16.243
NM_134054	Sptssa	42.8035	20.0044	14.8428	11.1959	34.8884	23.706	16.5456	9.19585
NM_013815	Baz1a	20.3796	13.7703	15.5776	11.0984	20.4298	26.3357	22.377	13.9492
NM_010907	Nfkbia	149.11	54.5752	59.823	45.6493	69.8535	60.0983	80.5425	50.9361
NM_008891	Pnn	27.82	22.281	20.8738	17.7335	23.1105	18.0115	18.2239	18.1222
NM_013902	Fkbp3	23.1098	27.4894	14.482	26.2042	45.1982	38.2482	30.7755	21.353
NM_009093	Rps29	356.731	332.568	183.662	300.572	407.389	544.466	394.761	453.081
NM_025589	Rpl36al	74.7456	40.4683	74.1583	103.282	171.04	243.928	174.285	135.973
NM_007481	Arf6	24.5683	33.4029	23.6118	22.4277	25.3757	37.2225	47.0795	26.4545
NM_001081195	Arid4a	13.4365	19.2904	27.9704	25.9606	13.7268	16.171	16.1464	17.6748
NR_038063	Rplp2-ps1	89.2269	79.0261	50.9074	158.817	195.892	231.621	216.334	172.229
NM_023721	Atp6v1d	21.021	29.1442	21.531	17.241	14.3059	24.5061	19.3043	20.5098
NM_007564	Zfp36l1	300.815	57.8964	97.7093	147.619	265.494	136.795	265.146	199.837
NM_001079694	Srsf5	14.368	20.0282	14.684	18.3883	28.9097	22.3862	23.3446	22.3829
NM_001347415	Srsf5	13.3179	19.842	14.1325	19.3237	29.4742	20.7145	24.1689	22.2392
NM_001347416	Srsf5	13.343	20.4745	14.8827	16.2329	27.4761	17.7144	20.7023	20.4177
NM_009159	Srsf5	14.4038	20.6691	15.4704	15.4267	26.9866	19.1692	19.9729	20.5468
NM_027349	Rbm25	38.2144	23.5081	35.2488	30.3536	32.1175	25.9384	27.4346	28.6317
NM_026775	Tmed10	13.6924	16.1634	14.9134	14.7824	25.8772	21.5506	25.6095	21.3909
NM_010234	Fos	62.1073	16.9039	36.7032	27.1855	56.8821	34.3898	39.7352	38.8891
NM_009790	Calm1	12.73	18.4758	16.1573	36.6886	49.8464	64.719	68.3058	53.2006
NM_001313934	Calm1	32.0386	30.1266	53.5377	10.5394	7.69383	19.6896	12.3207	7.83111
NM_028446	Trip11	23.4014	15.8021	11.6178	13.1913	12.744	11.5673	12.4418	10.8034
NM_020494	Ddx24	10.9174	12.6853	10.9857	11.3901	3.63047	11.0286	12.3609	10.1363
NM_001347440	Papola	14.4194	15.1341	16.8769	17.7611	21.732	29.3552	21.6736	15.4441
NM_001163395	Evl	12.0723	18.5715	21.0784	17.0384	5.81089	10.0726	4.42197	4.73487
NM_010480	Hsp90aa1	43.3407	45.2004	40.7388	43.1796	36.4123	60.2807	71.305	45.5365
NM_173363	Eif5	25.566	19.5787	15.6283	13.7114	21.8799	21.8163	14.0604	23.3342
NM_178041	Eif5	15.2843	14.0538	19.6994	20.7636	8.27765	13.3152	21.2194	8.07435
NM_019925	Gpr132	55.3778	82.5859	60.3098	94.2089	58.6314	94.3536	73.1271	90.832
NM_007763	Crip1	10.4536	68.4126	57.5765	91.3728	174.871	290.279	329.432	222.62
NM_028731	Esyt2	15.0164	17.1456	16.8789	21.3999	15.6407	16.3212	13.4067	15.2544
NM_008112	Gdi2	39.567	37.1268	29.0005	35.7622	40.2995	67.0136	54.3799	38.2742
NM_011803	Klf6	67.7341	62.5022	65.6126	67.8172	87.3621	70.1436	67.7078	67.3902
NM_029271	Mrpl32	38.5871	17.9024	18.2849	10.1185	12.359	11.2252	12.8643	10.358
NM_008944	Psma2	15.0528	23.485	19.0894	21.8821	23.5307	34.5597	36.3691	27.2767
NM_024473	BC005537	30.8854	59.1464	63.2163	39.689	33.401	31.7851	37.4718	36.528
NM_013830	Prpf4b	21.3841	27.0475	13.143	13.7033	11.9675	15.9134	12.3602	14.2578
NM_019930	Ranbp9	11.6939	10.3229	11.079	11.897	14.4114	19.322	16.5704	18.9235
NM_025900	Dek	48.3945	55.3452	51.7401	27.0323	37.4161	60.7785	65.8974	43.3165
NM_001033268	Fam120a	29.1039	17.2221	27.876	22.1249	18.3202	30.8603	28.6267	24.613
NM_008739	Nsd1	22.9434	12.6694	18.0279	19.8607	21.2731	22.5141	20.9138	19.1157
NM_026211	Tmed9	20.8619	44.5243	34.9348	20.924	24.8259	34.017	37.0241	24.4775
NM_029872	Hnrnpa0	20.6391	17.8587	14.3166	13.547	19.8082	28.0797	27.2823	15.9461
NM_153538	Zcchc6	21.5812	25.3125	15.9425	19.4864	21.621	25.7249	23.7444	19.7001
NM_023281	Sdha	32.1989	31.038	16.2372	26.8547	39.1099	40.5449	35.9322	30.3622
NR_030451	Mir682	100.202	89.2328	47.998	231.514	422.519	464.12	365.811	390.62
NM_138953	Ell2	59.8496	27.8587	16.1203	16.487	48.8024	33.5617	30.3819	17.524
NM_053108	Glrx	34.4932	28.8011	21.5263	37.0787	14.1442	22.16	58.6797	63.6589
NM_007684	Cetn3	20	13.752	11.0701	19.5179	20.7033	28.9031	22.9466	15.7388
NM_024175	Rps23	256.485	360.538	198.97	358.249	383.752	428.648	405.911	436.961
NM_145453	Zcchc9	32.3485	13.6778	74.1533	23.5768	21.8457	38.558	37.2817	16.9552
NM_009680	Ap3b1	12.574	12.3092	26.8841	11.969	12.5479	21.3618	19.6633	13.1733
NM_027711	Iqgap2	12.8281	19.6839	12.2323	21.2966	16.242	19.5608	13.521	13.4011
NM_021552	Nsa2	24.957	27.4458	28.7976	26.4303	33.6394	34.9402	25.9015	28.2169
NM_001170540	Btf3	33.3385	34.9317	30.6036	28.0919	38.052	53.7472	49.3346	34.1955
NM_001077495	Pik3r1	12.9468	11.0105	18.6517	20.9	15.7422	14.8573	14.983	17.0969
NM_001122963	Gpbp1	11.4345	12.0564	16.8385	15.9101	11.3649	13.5868	15.4098	12.3587
NM_028487	Gpbp1	10.9568	11.629	12.1188	13.8438	11.1585	15.0736	14.6208	14.1474
NM_011945	Map3k1	11.9017	17.5836	24.6581	32.0025	9.64278	19.8483	22.3262	23.5766
NM_130796	Snx18	30.848	33.8475	35.3096	50.5538	16.2972	29.7969	48.3843	43.2375
NM_010330	Emb	71.5715	76.6244	55.5515	51.317	76.331	95.0378	62.1982	53.3784
NM_009409	Top2b	13.4481	23.6137	21.2573	21.1116	20.0786	24.3421	18.4341	17.0431
NM_025586	Rpl15	23.0935	67.3011	25.6135	90.429	147.147	179.454	133.379	130.622
NM_134081	Dnajc9	15.4122	22.401	18.2883	14.9374	11.9289	22.4667	29.4105	22.874
NM_011297	Rps24	44.3116	43.6917	33.2944	51.9623	59.6807	71.05	61.1483	72.4356
NM_207634	Rps24	144.346	142.305	108.459	169.27	194.417	231.704	199.19	235.859
NM_207635	Rps24	15.6687	15.4612	11.7823	18.3811	21.1125	25.1863	21.622	25.6025
NM_007479	Arf4	130.944	55.5155	91.4786	35.3768	43.8005	46.3843	48.9621	39.7473
NM_001289687	Arhgef3	11.953	21.3014	20.8911	20.1177	25.3277	33.2667	27.0065	16.4173
NM_019979	Selenok	13.9513	11.2829	10.6924	29.2022	26.9848	21.733	21.9544	25.8163
NM_008133	Glud1	40.9173	35.1508	52.0812	60.7928	70.7776	77.834	68.5724	59.0294
NM_001004436	Wapl	14.6371	10.4249	16.5442	13.6907	14.1646	16.7264	14.9019	10.4943
NM_078478	Ghitm	14.6144	14.0493	22.8481	14.2137	20.5573	22.9606	27.0519	17.1533
NM_178684	Mapk1ip1l	15.1993	15.2716	16.1726	13.2484	13.0546	20.0883	17.9841	16.2521
NM_001113358	Dad1	70.3359	18.817	44.2631	27.1969	54.0404	37.5151	42.427	38.6004
NM_011189	Psme1	43.9176	61.4876	73.2887	100.235	74.8535	166.298	120.427	114.482
NM_008683	Nedd8	18.9235	21.7645	15.2296	30.7272	27.1385	19.9793	38.3824	37.9332
NM_145705	Tinf2	10.4834	11.2271	10.6169	12.1479	8.0949	12.1329	10.1248	10.5927
NM_029492	Zdhhc20	11.0406	13.5851	13.4507	14.8541	16.2875	15.8266	15.033	13.5177
NM_001310594	Spata13	11.2198	20.5192	22.1393	28.3788	24.362	37.0651	29.5065	28.7491
NM_009761	Bnip3l	10.2734	25.3337	21.3321	25.5307	22.4069	27.0171	20.7863	23.3083
NM_194345	Fam160b2	15.1098	15.6078	22.3192	13.9604	11.3691	16.2013	13.1083	19.5323
NM_009029	Rb1	26.6077	17.1542	11.2823	13.4675	44.8139	20.9642	17.3259	11.9486
NM_008410	Itm2b	144.063	40.8571	60.7902	76.7717	280.629	95.8165	85.3705	73.5709
NM_008879	Lcp1	100.205	124.345	141.264	115.726	138.205	253.819	247.271	164.364
NM_009429	Tpt1	590.837	542.088	449.566	537.966	675.163	655.835	583.393	586.675
NM_025427	Rgcc	17.5016	20.9643	12.4902	17.2765	24.2606	31.4204	13.9547	18.2754
NM_001286411	Elf1	25.4915	47.149	32.6129	43.1276	52.7994	65.0251	62.3886	46.9629
NM_207215	Mycbp2	16.6609	14.4011	14.5526	15.7618	16.5401	17.8858	16.1302	13.4178
NM_145465	Stk24	74.2445	82.0872	116.747	65.8838	82.7898	102.512	79.5971	67.2669
NM_001042613	Selenop	13.1143	31.1517	23.0956	20.9878	5.40841	8.9008	19.9134	31.2102
NM_011815	Fyb	19.3611	35.3645	28.7694	42.6049	17.089	35.6963	32.2705	34.3882
NM_027707	Nipbl	16.874	13.4971	11.237	13.9713	9.86461	6.81126	7.00927	8.55914
NM_008372	Il7r	171.909	179.199	65.3845	71.9118	180.406	96.2682	67.5263	55.4675
NM_011294	Sub1	27.2266	22.5956	10.5636	11.028	32.8162	32.4875	21.0189	17.2163
NM_011767	Zfr	12.5715	13.3074	10.8864	10.4285	10.6143	12.7133	11.3922	9.13672
NM_025673	Golph3	41.3595	26.8965	27.6585	32.9398	26.1654	40.5094	38.8677	32.6448
NM_026002	Mtdh	22.7354	13.2424	16.7395	12.3537	18.0846	15.6909	16.2309	14.9436
NR_028101	Gm12191	174.5	316.276	231.868	306.738	369.745	403.129	364.544	357.317
NM_053071	Cox6c	10.8494	23.989	15.0135	22.8985	39.9883	61.4001	59.626	30.3799
NM_008774	Pabpc1	140.041	236.881	182.109	231.662	256.106	357.833	307.345	256.268
NM_001253806	Ywhaz	26.7732	39.5021	21.5313	24.0436	47.5586	51.4515	50.2031	37.872
NM_001253807	Ywhaz	376.911	398.069	310.721	223.552	368.931	447.259	423.445	273.451
NM_008388	Eif3e	46.9562	46.8977	33.9434	41.4189	53.6402	53.676	58.7027	50.1389
NM_080635	Eif3h	40.0376	35.7409	41.6079	33.7574	55.3131	76.5292	73.8534	52.532
NM_133766	Efr3a	13.7707	16.7882	16.5015	10.6207	8.78625	13.3669	12.1592	10.7527
NM_001081409	Phf20l1	10.3499	14.3172	12.0301	11.8133	8.99536	9.81842	7.62471	9.10892
NM_001029841	Sla	35.9661	61.0314	51.8411	58.3014	78.7925	116.351	107.263	78.0854
NM_153178	Ago2	12.8725	16.1109	14.0127	22.5254	19.0853	23.416	22.406	18.4396
NM_001164040	Ly6e	194.134	223.271	209.766	267.674	318.271	286.083	384.454	326.73
NM_001164600	Puf60	10.0993	13.0875	10.7404	14.7492	6.40755	14.6217	12.3682	14.1766
NM_012053	Rpl8	76.584	107.78	59.04	98.7365	132.404	150.616	119.954	143.783
NM_022410	Myh9	28.1004	48.9001	36.6129	53.5804	50.3778	71.7936	67.5063	52.9103
NM_008368	Il2rb	69.2148	66.05	94.1509	100.388	66.4249	125.293	159.31	110.341
NM_009008	Rac2	44.9018	76.3006	57.8219	70.8304	51.1527	100.977	109.914	93.5618
NM_008495	Lgals1	10.5307	35.442	16.2275	22.0938	50.3211	94.4429	81.6805	63.8961
NM_152806	Ddx17	37.2743	16.5704	25.0852	16.4264	38.6136	23.545	18.8222	14.0162
NM_172609	Tomm22	11.7745	16.9674	16.7721	31.3078	34.5074	52.5816	47.6791	31.9298
NM_001205345	Sun2	12.6367	19.2584	14.1239	22.9455	11.3139	16.0692	12.1345	16.8676
NM_001205346	Sun2	13.6905	20.8538	15.2914	24.5736	12.2265	17.3514	13.0569	18.1659
NM_194342	Sun2	45.3306	69.049	50.6583	80.8237	40.013	56.6768	42.4116	55.1232
NM_144811	Cbx7	10.7287	14.9115	30.7569	19.0535	8.1296	10.8429	11.5012	16.8298
NM_013762	Rpl3	100.732	109.986	73.2095	158.24	169.359	175.809	154.121	151.207
NM_001287180	Atf4	67.3004	80.2333	58.338	34.915	30.7876	48.3052	57.015	46.3235
NM_177821	Ep300	19.773	20.0721	33.3053	23.9152	14.9747	23.385	18.8172	24.8535
NM_020507	Tob2	43.6978	10.5416	19.0722	36.2404	54.9528	39.7543	42.0702	35.7607
NM_011482	Snu13	12.4139	10.7118	19.5705	17.7772	16.7073	31.5637	25.5327	23.4355
NM_175121	Slc38a2	25.4628	28.4226	15.7937	27.1756	24.006	40.7724	37.1257	28.588
NM_009833	Ccnt1	44.3949	38.7155	29.5301	37.3133	36.714	36.3309	34.026	31.2492
NM_007478	Arf3	48.216	24.2051	34.2462	48.6401	65.6483	84.3287	55.4249	48.6463
NM_001033276	Kmt2d	12.3341	15.9948	10.5009	19.7866	13.5092	15.8091	12.7589	15.6951
NM_011654	Tuba1b	52.3981	156.95	66.9288	74.5547	60.4061	252.991	284.195	125.439
NM_026669	Tmbim6	10.8738	14.6903	34.4819	25.345	34.5038	37.3858	31.2883	30.2674
NM_028015	Cers5	21.6609	19.3623	15.5562	20.0826	18.2489	23.479	22.1176	15.1929
NM_007497	Atf1	22.1326	64.081	62.7106	34.1368	38.8655	47.6927	50.7265	31.774
NM_011873	Dazap2	123.121	198.495	218.855	136.293	150.094	194.066	191.584	164.078
NM_001270537	Bin2	27.6327	81.5429	95.0641	98.844	47.4164	98.2695	86.5373	87.6222
NM_010444	Nr4a1	210.445	66.1042	55.0631	79.5744	270.53	158.192	172.056	122.483
NM_145625	Eif4b	32.0722	25.1479	27.7405	32.1926	53.482	53.1526	45.463	36.977
NM_013566	Itgb7	31.0273	27.6367	36.1	40.3148	43.945	54.2423	50.7231	49.772
NM_027044	Pfdn5	14.8655	21.2344	24.2138	41.5701	61.8657	61.187	61.6166	48.2606
NM_001170911	Prr13	41.5633	63.0955	73.7434	45.3377	34.4218	72.9741	48.8484	35.5933
NR_104427	Hnrnpa1	25.3092	35.356	25.6652	33.3948	10.5694	27.8376	19.6467	19.3106
NR_002883	Gm5643	22.5598	31.9931	27.1934	34.6522	34.4189	53.7941	57.3646	28.7748
NM_001025432	Crebbp	32.0154	27.2527	38.0349	33.1995	23.8781	31.1372	28.745	28.8494
NM_001081400	1810013L24Rik	15.9404	23.8662	14.8416	11.9993	11.6863	17.7011	12.8859	11.4814
NM_001258458	Rpl31-ps12	295.229	389.41	181.47	406.498	513.146	666.447	548.557	531.878
NM_001190804	Dnajb11	11.599	21.6427	12.704	21.4273	19.1459	35.0543	34.2904	26.3088
NM_001123038	Eif4a2	11.785	27.7911	11.0772	52.9474	52.4572	51.4492	38.9856	45.0472
NM_001252506	St6gal1	17.3848	20.9503	29.6902	10.2163	2.82681	10.5347	4.14149	3.69345
NM_177326	Pak2	24.6703	17.1121	17.9011	25.5221	24.0367	31.4298	31.5703	27.0576
NM_001130485	Rpl35a	84.083	70.4632	69.8291	109.888	120.5	154.601	122.16	114.461
NM_001130484	Rpl35a	16.863	14.1335	14.0063	23.7129	27.7704	42.1129	28.8518	32.1026
NM_175256	Heg1	22.2021	17.0422	23.2331	22.9136	15.8562	40.1476	30.4586	20.6899
NM_177093	Lrrc58	27.0615	14.2011	14.5181	15.1797	37.0316	36.4292	34.9556	24.6511
NM_032465	Cd96	23.1607	30.1915	28.9162	27.6221	18.458	20.4347	15.5313	20.4346
NM_010581	Cd47	69.1331	74.8807	66.6785	53.4803	63.5769	92.7685	65.3831	57.1813
NM_001033238	Cblb	10.836	22.0887	31.2694	24.9565	12.9799	12.3783	19.9996	20.4583
NM_001159395	Nfkbiz	136.985	29.9916	62.9516	26.3772	27.61	17.1882	22.2158	6.60374
NM_024218	Rpl24	41.3411	72.571	61.1148	87.708	117.692	111.423	142.959	131.383
NM_001024622	Pcnp	11.4593	44.6954	38.0239	22.1554	19.969	18.8394	22.9222	16.3289
NM_023380	Samsn1	125.653	59.6888	49.2268	31.0845	76.3293	56.3367	54.2401	36.6661
NM_173440	Nrip1	55.2697	16.8889	21.3085	27.6114	46.3766	25.3245	35.3404	29.5325
NM_013918	Usp25	18.4025	19.633	19.4992	18.6309	25.785	27.607	22.5826	18.7088
NM_001302215	Atp5j	26.3506	12.0398	16.7655	18.9695	17.8156	26.3751	40.5956	27.0155
NM_011434	Sod1	59.82	40.5188	31.61	77.6105	184.608	181.088	148.871	112.8
NM_026110	Paxbp1	49.6572	11.8626	21.6231	11.3709	59.9729	27.3686	12.6299	10.8184
NM_178880	Son	34.9744	26.637	33.5371	30.3691	29.0884	27.3814	27.7133	24.1107
NM_011809	Ets2	16.8572	20.6072	24.6815	24.427	17.9749	25.5609	28.0186	22.5072
NM_008251	Hmgn1	24.0601	23.6927	32.2866	16.8744	7.74904	22.2968	11.3606	12.2641
NM_001290712	Tcp1	15.8143	26.5068	10.4335	17.5633	21.639	33.241	36.9544	20.5435
NM_172827	Lnpep	34.213	22.0754	20.7573	22.3541	32.0855	36.1647	25.8044	20.5846
NM_175229	Srrm2	101.543	81.5109	69.4092	73.5935	68.4821	68.7926	68.1338	66.0409
NR_037854	Atp6v0c-ps2	20.4015	17.4063	26.6712	18.6251	20.2341	24.8594	33.9743	31.8856
NM_008503	Rps2	34.7923	44.8809	42.1845	70.5203	88.1646	111.61	103.78	85.367
NM_001177610	Ube2i	15.7726	26.8642	18.1454	17.2746	13.9572	23.5784	22.5842	19.1128
NM_013642	Dusp1	378.17	271.51	265.548	226.498	242.243	285.997	389.094	309.622
NM_025272	Atp6v0e	10.5408	14.5733	20.6243	14.6699	17.5409	37.1667	22.903	20.1834
NM_029870	Crebrf	23.6896	13.1605	13.701	14.6565	13.9585	9.09121	8.13508	10.8704
NM_025963	Rps10	44.4948	42.2524	30.0613	148.489	198.935	200.388	194.487	218.528
NM_011287	Rpl10a	219.419	203.312	189.487	207.197	249.716	321.626	292.085	307.224
NM_016795	Srpk1	17.9454	23.1864	19.5853	32.467	22.0396	40.3777	33.3187	33.1544
NR_036613	Srsf3	43.9216	52.725	51.4819	56.3929	43.5648	76.8577	61.1986	52.2161
NM_008842	Pim1	43.5928	51.9203	30.4436	88.5797	90.781	80.3273	103.55	102.94
NM_010831	Sik1	34.1152	30.84	11.6093	23.218	36.1776	29.3187	28.5111	22.4187
NM_001286630	Brd4	12.8343	11.7973	11.3403	11.1821	10.0086	11.4528	11.8257	10.7323
NM_020508	Brd4	12.4233	15.4988	10.3307	13.9975	11.7791	12.9339	13.8079	12.0349
NM_001109913	Hnrnpm	13.6621	32.3984	34.0567	12.5196	13.0186	18.0052	12.927	5.87193
NM_016844	Rps28	58.6193	112.998	62.7172	130.504	123.11	159.126	150.579	186.7
NM_011296	Rps18	132.102	163.713	109.077	245.183	270.338	307.876	281.199	280.764
NM_001001892	H2-K1	237.371	396.772	395.868	656.746	594.306	617.112	632.338	639.325
NR_037970	Brd2	16.1531	35.3555	41.2237	35.39	19.7676	37.7902	33.864	29.4848
NM_207105	H2-Ab1	11.7933	10.44	89.9761	24.6482	74.2277	31.1424	95.7562	138.781
NM_033444	Clic1	19.055	22.7882	11.942	17.8378	32.3889	50.4364	49.5418	41.3107
NM_010380	H2-D1	157.578	245.325	249.431	431.386	533.614	502.1	472.692	498.914
NR_051981	H2-Q5	59.8887	61.6862	66.8015	110.961	80.9329	71.1099	79.6292	99.3765
NM_001198561	H2-Q7	67.2166	86.4083	115.543	113.672	97.7353	83.1319	102.79	95.6084
NM_011655	Tubb5	24.1395	69.1116	37.7797	52.9086	44.6204	167.35	164.568	75.7107
NM_010398	H2-T23	10.4882	12.7499	10.895	27.7812	39.224	40.2926	33.3299	31.5143
NR_046233	Rn45s	3567.51	3713.56	3131.02	8342.83	7526.86	3816.65	7026.95	11263.7
NM_008302	Hsp90ab1	138.393	155.18	122.25	130.043	176.739	261.243	281.345	189.853
NM_018730	Rpl36	35.1971	72.5914	36.0546	176.58	284.502	278.299	274.663	285.179
NM_001025572	Ankrd12	13.5429	18.9127	16.3322	15.4465	15.4149	14.0603	16.6454	14.3006
NM_001164074	Tgif1	22.8361	26.05	47.772	33.5119	6.13528	9.50851	18.4838	26.8433
NM_023402	Myl12b	48.7464	64.2514	61.6168	115.993	145.808	207.626	183.447	210.795
NM_027166	Ypel5	15.2528	24.4948	10.4848	15.2907	10.98	11.3066	16.3894	12.6873
NM_007566	Birc6	16.1443	14.5496	14.3631	14.7675	14.8376	18.5863	15.5507	14.1837
NR_003363	Gm6548	21.4696	32.2284	27.5121	47.7566	80.0306	90.2361	71.6477	64.0088
NR_036615	Srsf7	12.0334	19.9449	24.6536	24.9404	23.3226	31.401	26.6785	26.3647
NM_009187	Cox7a2l	41.8981	105.432	38.6233	113.687	94.1297	97.1822	92.9386	119.396
NM_001001806	Zfp36l2	102.834	94.2448	60.0073	82.5619	77.1459	101.38	55.1681	55.7058
NM_019936	Cript	21.3209	32.9918	13.7608	16.3631	19.7913	30.4435	22.5537	19.4383
NM_007589	Calm2	66.4623	109.707	105.431	107.64	139.742	152.976	166.57	132.384
NM_007935	Epc1	16.0048	11.67	28.0269	11.159	8.99827	10.1292	3.97759	7.08512
NM_001282093	Wac	59.0956	23.7475	26.4253	12.2897	21.6645	20.9363	14.9067	14.398
NM_026484	Ccny	18.8412	31.592	21.2391	12.1167	17.878	19.3161	12.229	14.8745
NM_009071	Rock1	28.9587	23.3031	27.0816	16.0341	19.0484	18.5009	17.381	15.8659
NM_026301	Rnf125	23.7143	29.9311	11.1706	30.2792	20.3114	52.7024	29.8441	31.9014
NM_001160404	Galnt1	23.3067	16.9672	28.064	11.6288	39.3047	32.3323	28.8408	14.1321
NM_007913	Egr1	212.424	44.4711	43.0813	41.6747	107.388	59.4415	60.7366	63.3806
NM_026420	Paip2	45.5448	28.3121	53.8126	39.6223	20.6954	30.8326	24.1447	26.5091
NM_019912	Ube2d2a	13.3038	33.3291	46.3737	37.4732	24.3713	31.4754	32.9052	26.5929
NM_011879	Ik	29.3658	25.1802	25.3454	28.1612	20.7278	28.6865	24.2754	27.2195
NM_022996	Ndfip1	16.617	25.2305	17.6286	30.8726	56.8878	62.0598	50.4293	25.5754
NM_008173	Nr3c1	49.1134	22.7588	27.1523	17.1336	34.6018	32.6979	24.3136	17.9825
NM_026386	Snx2	12.1486	16.4135	31.1664	21.9247	9.90683	23.6592	21.5681	21.5551
NM_026302	Dctn4	11.3968	11.0714	10.1666	10.6399	10.2614	15.8217	12.7352	11.782
NM_020600	Rps14	28.5659	59.0741	47.7637	115.936	207.52	185.161	143.243	151.032
NM_010545	Cd74	58.2899	26.5008	238.836	70.965	132.095	93.1213	220.225	315.281
NM_146087	Csnk1a1	12.496	22.4463	14.7676	21.2919	21.9315	33.0267	32.1283	23.1148
NM_025468	Sec11c	38.3601	30.3662	40.5093	23.3682	48.2686	36.4029	38.4404	25.898
NM_010773	Mbd2	28.632	39.5203	30.9086	37.3165	25.2564	44.2009	43.7398	37.0148
NM_001002239	Rpl17	136.998	140.122	122.1	241.105	308.635	308.741	256.983	300.633
NM_007505	Atp5a1	79.5729	96.2785	105.141	57.0738	64.9092	85.8067	94.1928	80.4963
NM_153129	Pacs1	14.4498	25.3272	21.377	29.4974	18.6353	21.82	22.9466	26.2117
NM_007687	Cfl1	86.3783	152.803	173.043	158.114	146.007	287.577	275.401	249.343
NR_002847	Malat1	882.812	718.538	636.914	713.386	660.408	575.136	517.969	672.273
NR_003513	Neat1	31.9746	31.0197	39.0073	22.4767	31.813	14.4966	15.026	19.4374
NM_001160239	Fau	29.5624	73.402	25.9867	72.0524	82.4484	87.0734	92.5641	98.1229
NM_007990	Fau	25.2552	56.4742	29.1343	85.2537	89.9757	114.537	110.062	108.861
NM_007750	Cox8a	25.3148	25.3236	59.2724	34.0382	76.0183	104.78	85.8534	71.4245
NM_026007	Eef1g	63.8783	52.3996	35.3111	94.3537	128.909	148.61	120.876	90.0101
NM_009643	Ahnak	101.057	73.6113	64.123	77.5715	156.34	136.157	109.188	85.2291
NM_010239	Fth1	405.563	234.638	308.015	299.34	548.826	409.78	444.145	394.327
NR_102366	AW112010	39.0148	32.9435	41.6493	19.5191	26.1383	58.8882	67.7981	58.9944
NM_172635	Patl1	13.1712	15.2933	16.0959	13.5179	9.91687	10.0214	9.51948	10.3959
NM_028785	Dock8	17.3988	19.9856	25.3862	22.2473	19.4641	23.1981	24.8725	21.2023
NM_001048177	Jak2	24.7787	14.8905	20.222	13.8324	35.9067	36.1683	23.1775	17.1507
NM_026362	Plgrkt	29.7987	16.5867	43.5628	16.7798	19.7534	28.7467	19.8445	13.2971
NM_001163635	Tnks2	24.99	31.2914	30.8335	30.8838	20.5815	30.9079	26.757	24.1195
NM_016861	Pdlim1	23.2748	40.3116	11.7977	20.7904	25.399	49.745	22.0162	27.2826
NM_001326287	Morf4l1b	36.2627	20.9761	37.987	25.5902	38.6642	44.0372	50.6076	41.1285
NM_023799	Mgea5	17.9782	41.2993	28.7107	48.4365	32.5067	49.1899	41.3378	39.3055
NM_001164639	Slk	21.347	11.3424	11.7585	13.2217	19.392	14.2679	17.1193	12.0663
NM_026377	Sfr1	16.8922	18.402	19.6247	22.9514	22.6292	39.1487	44.6068	35.8549
NM_007790	Smc3	17.5741	12.9709	15.3332	12.676	12.5335	20.6178	18.5336	14.987
NM_001168491	Pdcd4	83.2731	73.1022	66.0839	78.5323	61.2201	73.849	49.6782	63.7191
NM_001103178	Ablim1	16.1787	39.6393	22.7757	33.2235	20.3449	41.6378	26.919	32.3359
NM_010123	Eif3a	48.7069	46.3295	47.3907	34.2557	49.2637	49.2262	57.837	40.8346
NM_025626	Fam107b	115.308	103.517	150.578	157.026	175.388	166.297	156.209	156.652
NM_008091	Gata3	86.6271	50.5793	30.3789	20.1499	112.32	99.5346	60.6511	25.1767
NM_020615	Atp5c1	30.8948	57.3689	29.0724	21.4428	42.0531	50.1111	45.4588	31.1801
NM_152824	Rbm17	16.7537	16.5254	20.1857	14.6882	16.6747	18.9537	21.2836	12.6799
NM_008367	Il2ra	139.889	10.2277	64.8874	64.7595	47.6218	29.1191	165.339	71.574
NM_011701	Vim	154.517	98.0967	205.525	88.7048	134.697	208.164	242.54	162.002
NM_008845	Pip4k2a	17.9087	38.2848	25.0749	32.8623	18.6624	24.6892	17.0085	20.6769
NM_019456	Apbb1ip	14.865	30.9807	20.0364	36.6845	16.6264	23.0241	24.8255	37.2076
NM_146116	Tubb4b	25.8164	71.7747	47.0092	28.7581	12.6521	43.0696	53.5308	31.526
NM_013721	Rpl7a	82.9356	111.831	83.0708	91.7015	108.504	140.405	138.768	137.442
NM_001177650	Fnbp1	20.6679	12.9466	21.1107	15.3177	21.7576	27.8315	25.7835	13.4351
NM_019406	Fnbp1	30.8807	15.0953	11.3066	12.3296	44.2788	21.2831	26.1581	16.2239
NM_172661	Prrc2b	21.5027	18.1349	19.3622	35.132	21.904	29.9354	26.5615	26.5399
NM_009076	Rpl12	278.902	326.431	149.522	162.729	137.543	166.712	145.7	178.31
NM_001163434	Hspa5	57.0175	53.9069	47.6643	50.3421	63.6181	71.8091	74.0957	59.7033
NM_001326601	Traf1	14.3349	22.3245	21.5442	41.3327	30.8282	33.5452	44.9093	37.7195
NM_011187	Psmb7	12.2844	16.2193	11.8593	21.4167	17.9812	20.7485	30.4977	17.5922
NM_025592	Rpl35	25.9581	82.0349	50.8489	131.756	166.227	179.953	186.843	156.992
NM_139200	Cytip	17.5266	59.0114	52.5923	61.9215	29.5797	64.2628	49.5082	54.6892
NM_001289722	Wipf1	14.3261	20.741	21.1949	15.4113	14.5387	25.5315	21.2869	20.5552
NM_175015	Atp5g3	18.0725	21.8329	17.5455	12.4873	19.4101	37.4311	44.155	26.9483
NM_053263	Hnrnpa3	29.1196	37.6747	31.1583	15.7936	21.0023	25.2855	19.9115	18.7648
NR_033513	Gm6793	187.704	260.078	250.731	134.807	115.285	219.212	198.502	145.073
NM_010902	Nfe2l2	24.341	12.7936	31.528	16.0893	18.5803	22.9856	16.9678	25.5036
NM_010576	Itga4	50.732	98.8526	104.216	41.8116	46.6922	97.9415	86.411	60.7931
NM_026934	Zc3h15	31.9173	14.557	14.2375	17.2464	18.5496	22.0663	28.0996	19.2401
NM_018828	Fnbp4	11.6977	16.276	21.4225	11.8775	8.61406	12.0293	9.49868	11.3018
NM_001025246	Trp53i11	10.5773	13.3554	19.0198	19.2992	20.4969	21.2578	32.5848	28.0389
NM_001039151	Cd44	48.8718	18.7521	40.7147	19.1356	127.377	94.4355	75.3516	37.771
NM_009804	Cat	32.8709	43.7483	28.7023	22.5858	17.766	28.5487	25.3707	21.1053
NM_145380	Eif3m	35.3695	23.1969	16.9262	20.5318	20.5562	26.491	28.1616	20.1334
NM_011246	Rasgrp1	23.6516	64.5592	52.4778	39.5978	29.8669	46.3119	41.9533	36.6122
NM_030112	Rtf1	10.4549	25.3277	21.7941	16.8315	18.3913	30.1617	18.5557	18.471
NM_007952	Pdia3	28.4532	25.1978	35.2945	24.2388	46.4157	48.0995	41.0175	35.3998
NM_009735	B2m	757.286	924.749	941.743	1003.97	1261.96	1308.11	1455.05	1328.76
NM_024193	Nop56	30.6609	30.1023	50.327	32.5331	16.8651	32.0576	34.641	31.9061
NM_011045	Pcna	25.4048	92.2103	62.3001	52.1514	28.4983	104.638	81.5136	62.7417
NM_018807	Plagl2	10.4146	15.9327	17.8017	25.3464	15.8326	18.328	26.807	20.754
NM_007896	Mapre1	10.5474	18.1632	10.8217	12.7795	16.315	19.6636	17.3943	14.3074
NM_025947	Dynlrb1	34.9496	28.1141	13.1361	16.5507	22.6029	41.0466	47.2802	35.8192
NR_111891	Dynlrb1	23.9328	20.091	17.5987	10.5139	21.0633	31.4972	28.367	20.1837
NM_019825	Ncoa6	25.7818	24.8123	11.5285	14.432	13.9728	13.5676	13.9774	15.1874
NM_001139520	Samhd1	51.8496	47.154	108.477	123.127	56.9946	66.1587	79.9867	93.4308
NM_019642	Rpn2	11.2771	10.0295	11.6334	10.6899	12.0937	14.458	15.1262	12.2099
NM_009408	Top1	18.8586	11.1896	14.5985	12.8279	11.9253	14.2715	16.6838	12.583
NM_012032	Serinc3	486.718	135.223	190.431	111.437	257.297	147.766	195.727	124.248
NM_018753	Ywhab	124.797	53.7003	71.5564	51.7106	96.0842	97.245	85.5971	51.1779
NM_021420	Stk4	25.2603	48.5189	46.6392	62.6423	40.9686	55.811	50.5407	54.1995
NR_003258	Gnas	121.267	102.927	85.8345	62.506	217.676	148.391	136.874	91.2907
NM_025983	Atp5e	13.9232	19.2639	25.0128	23.5262	56.4635	71.6452	71.2721	50.2415
NM_011969	Psma7	15.6421	23.0745	11.2639	23.3771	23.4285	39.6252	32.0551	30.8186
NM_025587	Rps21	27.3036	55.9595	39.0156	47.3088	72.8102	93.6514	69.6732	65.7433
NM_023684	Lime1	14.8079	10.5875	12.9185	17.4489	19.1038	35.602	33.6509	33.8437
NM_029570	Atp11b	17.734	32.7025	36.6026	35.4273	11.4059	22.6268	23.472	22.7532
NM_172679	4932438A13Rik	15.1888	16.0468	14.6662	10.9629	11.6173	12.6841	10.438	9.6612
NM_198657	Gm5148	67.7667	84.6057	44.2098	131.198	141.747	166.079	147.159	166.024
NM_019739	Foxo1	16.4549	44.6797	28.3957	51.0753	9.62661	28.2818	27.114	39.96
NM_030685	Serp1	53.2019	30.123	29.6296	37.1234	141.318	66.5717	42.8442	33.0516
NM_001040396	Selenot	66.3456	37.4758	22.8721	16.3946	77.7955	51.1508	24.8052	17.4975
NM_020007	Mbnl1	80.5195	102.084	57.2753	62.6281	38.9072	61.6306	70.6886	51.4553
NM_026155	Ssr3	24.6616	24.7179	39.2903	27.6522	42.0897	43.1737	50.0888	28.3201
NM_019937	Ccnl1	68.3028	28.2718	41.9769	28.5682	47.433	41.3534	33.7168	35.3687
NM_133786	Smc4	21.7539	55.4348	90.7872	102.568	16.0723	39.0533	53.6843	71.5898
NM_008467	Kpna4	12.6462	28.3121	18.4308	31.6959	18.1454	25.0033	25.7914	27.4116
NR_036654	Gm6525	13.052	16.7325	11.2344	13.0026	21.6594	21.0521	18.7053	15.4478
NM_016959	Rps3a1	240.743	245.482	127.088	266.207	312.151	399.12	279.774	296.966
NM_001025571	Sh2d2a	26.1154	22.1636	20.854	21.3951	29.9142	37.9038	43.559	27.2108
NM_021309	Sh2d2a	20.4276	18.4384	20.8551	17.4422	25.1724	32.1957	35.8207	22.7835
NM_138679	Ash1l	12.8032	16.8343	23.3721	13.6369	10.673	9.55747	10.3332	12.0182
NM_022314	Tpm3	17.3179	25.8722	16.5716	12.0139	8.76771	13.3194	7.08915	4.68222
NM_001253738	Tpm3	22.9193	32.4905	37.0321	27.5941	43.9601	51.7665	58.7885	44.8187
NM_027015	Rps27	139.179	199.472	127.451	374.333	425.16	529.906	344.753	442.332
NM_001190258	Rps27rt	161.01	230.761	147.515	432.99	492	613.14	399.242	511.626
NM_139304	Gatad2b	41.5788	38.7998	19.2275	27.6252	34.3312	28.4233	27.6281	29.5214
NM_133854	Snapin	13.7902	15.1434	18.3221	14.1221	12.1898	13.4487	9.77944	11.5791
NM_011311	S100a4	114.592	83.5967	68.3807	80.5746	335.945	469.963	657.115	260.226
NM_013650	S100a8	14.9656	10.701	104.506	10.1553	7.80987	5.39543	14.9129	9.13552
NM_016740	S100a11	324.666	240.339	347.882	179.981	538.856	658.944	693.92	432.165
NM_009112	S100a10	17.9459	48.2021	86.2229	80.393	79.1007	156.381	234.937	200
NM_001320492	Cers2	19.0328	21.2995	19.7089	11.1517	12.5992	17.0743	17.0455	11.1895
NM_008562	Mcl1	121.989	197.117	245.629	98.3476	39.0162	77.9442	71.6512	89.3132
NM_001253757	Anp32e	15.8876	43.1172	30.0772	15.2194	16.3151	30.7179	25.6149	15.8492
NM_023210	Anp32e	11.2237	25.4355	19.785	12.888	12.5122	28.9259	22.8795	14.0532
NM_144900	Atp1a1	18.4773	23.7883	20.5971	19.6427	15.2952	28.4763	29.9095	23.4814
NM_001161854	Csde1	25.4004	15.6436	20.5805	23.9731	18.3214	26.7041	25.08	24.552
NM_144901	Csde1	10.5891	17.1416	10.8447	13.5213	16.9789	15.0945	18.2551	11.2266
NM_010937	Nras	14.6389	27.4913	30.9014	24.6677	35.3903	33.4501	29.0994	26.371
NM_008979	Ptpn22	16.572	28.7404	19.8157	20.2541	27.1922	33.8778	24.4467	24.437
NM_009797	Capza1	17.605	37.8371	28.823	35.0246	39.9596	55.6016	50.867	41.9605
NM_145541	Rap1a	15.1536	27.6944	25.5547	21.6069	20.6415	41.7516	40.5651	25.6754
NM_009725	Atp5f1	11.8382	20.4777	13.9466	10.341	10.7647	18.9144	13.8381	12.5133
NM_007651	Cd53	97.807	122.417	95.4927	62.6065	62.799	77.2555	54.566	63.6754
NM_010306	Gnai3	23.9473	20.7988	21.738	20.6685	35.6665	33.7503	28.3233	24.5582
NM_025845	Prpf38b	65.3986	58.4527	52.8097	49.7376	46.6002	45.5334	35.9174	45.92
NM_008246	Mfsd14a	19.9197	22.3996	14.6688	14.5731	12.0151	22.8137	20.1462	16.4081
NM_001199350	Rpl34-ps1	52.643	46.6708	62.3662	123.975	148.648	151.894	132.555	125.317
NM_025356	Ube2d3	53.4015	55.5938	36.347	29.7007	46.4956	66.5024	52.7852	37.6306
NM_016750	H2afz	88.2417	118.928	230.387	177.987	130.612	381.907	620.603	325.69
NM_001161769	Lmo4	291.324	23.7428	20.9412	10.3364	71.1686	22.9017	6.81908	4.47872
NM_010318	Gng5	32.0676	20.8118	16.948	20.4872	19.6272	30.9119	29.3687	22.4193
NM_026147	Rps20	41.0054	54.0482	31.1844	32.3894	45.241	48.7748	47.7608	41.8157
NM_001098227	Sdcbp	12.8942	19.8522	32.8384	15.4576	17.992	21.6285	20.4592	19.029
NM_016807	Sdcbp	13.3201	20.5084	34.7616	14.7996	19.0475	20.4165	21.2258	17.6928
NM_145711	Tox	12.5392	15.9611	12.4779	19.0668	20.4155	19.2545	36.6443	23.6854
NM_021518	Rab2a	14.5335	34.655	34.834	33.9448	28.9318	25.3706	31.2389	29.5961
NM_181401	Tmem64	88.9671	84.745	61.8875	70.1548	59.5525	51.3778	35.9946	55.7741
NM_019586	Ube2j1	20.0075	15.8876	22.3238	21.5583	32.4544	38.1941	38.202	29.062
NM_001033225	Pnrc1	90.4164	69.2606	73.9861	74.9299	55.4401	58.3506	48.241	64.0156
NM_013889	Zfp292	10.314	13.34	17.2395	13.7976	11.8095	12.16	11.3227	12.612
NM_008298	Dnaja1	32.252	11.43	12.0018	19.3208	39.0219	40.8046	40.4833	28.094
NM_001164672	Dnaja1	67.5874	32.6344	37.395	28.5101	40.4922	28.2228	28.809	23.0642
NM_022305	B4galt1	18.0729	15.4563	12.6925	23.9583	37.9115	45.9351	31.2227	27.0487
NM_026275	Ube2r2	17.6254	12.7514	15.6635	14.4314	18.634	20.5041	22.6667	17.6852
NM_009503	Vcp	10.7622	17.2937	17.6912	26.443	21.6293	32.6539	34.7813	26.6962
NM_138590	Zcchc7	23.2927	16.9238	13.0639	14.0427	15.8085	16.5133	14.5524	11.5593
NM_130889	Anp32b	94.9509	89.579	78.9518	96.8496	132.484	168.579	209.678	131.78
NM_015743	Nr4a3	255.61	51.9269	48.1267	50.9037	164.932	84.9687	84.5389	61.0444
NM_010637	Klf4	51.6713	10.3949	11.6161	10.8458	77.9212	14.2813	16.3049	16.8168
NM_011673	Ugcg	18.4158	65.5732	24.2042	47.4621	20.1183	35.0404	18.8814	29.6529
NM_144904	Ptbp3	16.6265	23.15	19.935	15.5053	18.5481	21.9485	21.7739	15.3412
NM_178164	Ptbp3	23.6559	29.0956	24.2568	20.1815	24.9095	28.6069	29.3723	21.7691
NM_001305432	Akna	19.5819	15.0023	27.0717	28.1862	25.7528	31.0871	31.6374	31.8303
NM_133948	Psip1	15.3561	16.7259	27.8849	14.226	11.2473	16.334	17.9137	16.6172
NM_009096	Rps6	305.183	408.076	179.062	282.163	327.907	344.044	295.707	297.031
NM_146145	Jak1	36.8561	53.2676	42.6032	58.4608	44.4736	48.9452	41.2109	42.6214
NM_001177982	Pde4b	13.5478	35.6804	52.7136	16.4397	5.4316	16.7555	7.69735	10.4808
NM_175472	Zcchc11	18.6398	17.5918	22.883	18.6308	20.1616	17.047	16.6369	15.7404
NM_025647	Cmpk1	40.1945	26.2793	34.4326	14.3565	38.7173	52.4822	37.1297	19.2312
NM_025641	Uqcrh	84.9569	49.843	24.4704	43.7458	73.7305	82.42	90.6898	60.7816
NM_011034	Prdx1	10.7956	27.3373	33.4024	18.8602	18.3746	44.0046	58.9804	30.9156
NM_009098	Rps8	178.674	255.403	99.9009	166.371	266.09	301.377	230.906	185.188
NM_011732	Ybx1	24.2691	45.1908	30.452	41.4295	52.1366	87.1182	85.6404	54.4268
NM_001301067	Cap1	13.7513	10.2113	15.14	16.5708	20.1551	35.3591	30.5654	23.9149
NM_007598	Cap1	18.7173	13.6616	20.2855	22.208	26.7965	47.4967	41.6541	32.2843
NM_001199136	Macf1	40.8472	29.6939	37.5308	42.2993	27.5487	24.8196	25.0917	30.6204
NM_146153	Thrap3	14.1688	23.2307	35.2673	41.6026	26.2909	40.0575	41.7482	34.9983
NM_023603	Sfpq	24.1545	28.6933	35.5527	32.7185	24.1131	36.3833	35.7601	31.5482
NM_029748	Tmem234	11.5654	26.7087	11.7691	29.0844	33.1236	37.4697	32.7298	36.1769
NM_011317	Khdrbs1	14.9258	19.0436	14.264	11.8229	14.3033	16.6693	22.6086	13.3539
NM_008974	Ptp4a2	37.9013	38.8089	39.768	38.8801	62.1275	71.5077	68.217	46.3447
NM_001164745	Ptp4a2	48.0786	57.3069	57.8464	50.3025	66.3025	75.4002	72.0979	54.2244
NM_010686	Laptm5	69.2252	124.091	93.6967	144.626	188.805	223.685	198.407	191.286
NR_036572	Rps15a-ps4	15.1021	41.8891	17.1885	72.615	96.6809	113.105	96.7402	104.868
NM_172400	Dnajc8	12.4841	18.0995	29.6659	30.8669	25.2615	19.0566	27.5216	24.4049
NM_153423	Wasf2	37.6411	22.6696	26.4554	27.5908	15.9437	27.6887	24.6493	20.0522
NM_001080819	Arid1a	45.1619	44.2331	33.9476	40.7647	20.296	33.4337	27.996	32.5453
NM_016957	Hmgn2	51.6783	29.4453	24.3505	24.2534	16.04	80.0632	66.4074	32.9782
NM_013706	Cd52	65.1979	112.326	103.287	146.413	415.64	641.763	475.308	332.57
NM_080559	Sh3bgrl3	114.311	112.877	123.426	171.547	583.771	569.904	487.878	351.583
NM_027935	Tmem50a	18.1119	18.7588	24.819	29.4448	45.0845	56.8893	44.8421	38.2693
NM_023665	Rsrp1	51.969	36.544	34.949	35.6918	33.0603	29.4619	25.0331	30.318
NM_016799	Srrm1	23.7612	15.1894	14.6603	13.9273	12.846	18.1696	19.4257	16.3998
NM_026383	Pnrc2	10.8923	21.956	19.7075	23.5192	13.3082	16.3689	17.1328	20.0265
NM_025919	Rpl11	86.3028	140.105	56.7215	238.316	273.98	302.996	264.477	280.588
NM_009861	Cdc42	73.7284	71.0852	76.2972	64.0209	77.1056	118.468	95.4502	79.901
NM_009798	Capzb	11.4426	20.9205	18.9576	15.068	31.4083	30.8318	34.0884	21.4191
NM_001271405	Capzb	23.3911	39.3145	35.6222	25.2894	48.3191	41.5671	48.7443	40.8773
NM_011610	Tnfrsf1b	13.7461	30.4913	52.6628	34.5918	16.9056	50.9629	72.4545	46.6734
NR_033639	Rps19-ps3	32.3667	22.5015	11.4446	29.0163	45.7006	53.75	40.8679	49.9316
NM_133753	Errfi1	29.2537	14.3024	33.7845	15.635	9.58468	17.6973	18.7346	17.1486
NM_009498	Vamp3	12.4416	32.7619	26.1883	16.7265	17.0404	28.3254	28.6233	23.0658
NM_011385	Ski	28.1443	32.6644	32.7437	32.8036	42.9151	50.9408	42.0859	34.2229
NM_007661	Cdk11b	20.734	10.0314	11.3237	10.4839	12.9707	12.3616	14.4118	14.345
NM_207678	Ccnl2	18.5204	23.3064	21.0267	18.823	23.6323	17.2593	17.3628	14.8757
NM_021985	Tnfrsf18	78.3413	18.8802	40.9923	15.5492	18.3895	2.79324	8.53227	7.70284
NM_026984	Kmt2e	46.0957	56.0846	81.5892	52.1916	37.1847	52.9339	42.9428	42.8796
NM_001081383	Kmt2c	27.9885	19.6443	19.7834	14.0344	13.9533	12.1604	9.38203	10.8023
NM_001127367	Dnajb6	23.1982	21.2074	14.4144	12.5394	18.9753	18.5274	16.3392	12.2654
NM_011847	Dnajb6	22.3559	22.8922	15.1801	15.0959	20.3958	24.8598	19.9915	17.0978
NM_024460	Ost4	40.0241	37.2329	31.5236	42.5739	59.6815	51.485	42.4568	66.4281
NM_008014	Ppm1g	18.4323	14.6392	12.8442	13.3125	16.7442	24.3286	18.9439	13.9692
NM_025796	Mrpl33	52.3326	31.7281	11.0566	16.7435	31.8046	32.372	36.2956	28.7918
NM_008037	Fosl2	250.892	63.4159	51.2589	60.2211	267.808	139.31	92.4012	72.0285
NM_172707	Ppp1cb	18.8508	22.9787	21.8361	20.1022	20.5701	26.7106	22.7904	16.2932
NM_011738	Ywhah	26.6635	54.2094	49.5257	44.6982	37.7598	71.1013	63.1099	42.3126
NM_026242	Mrfap1	26.6375	32.9152	19.7251	39.9715	38.2661	60.7505	52.1662	49.3876
NM_011715	Wdr1	14.9147	17.0675	40.5267	12.1906	22.4282	37.0101	30.2757	23.4374
NM_008453	Klf3	83.8542	196.519	134.503	117.843	30.1451	77.9768	38.7533	83.1353
NM_011292	Rpl9	217.348	162.898	101.689	155.062	205.887	222.801	181.471	204.853
NM_001081321	Pds5a	18.1809	31.7832	14.7666	17.5071	19.4058	24.6093	21.791	18.1684
NM_028194	Fryl	15.9417	35.2579	26.5031	31.752	20.3301	29.0722	26.5067	28.3369
NM_025939	Paics	15.7271	21.8213	21.635	19.8095	28.6239	44.5668	49.5529	26.4128
NM_177680	Ythdc1	45.1983	18.7128	16.491	18.6951	23.0872	14.5556	21.6459	12.9042
NM_198010	Ankrd17	10.2175	13.9475	11.4467	11.5144	7.04622	13.5443	9.76802	5.25186
NM_009704	Areg	284.371	30.6888	52.5716	32.5677	272.178	60.5487	89.9336	45.6448
NM_001080795	G3bp2	14.576	14.6687	12.371	10.4375	11.8648	15.3958	13.5727	10.9854
NM_017367	Ccni	20.3746	32.0254	17.2222	21.8067	33.1832	37.4688	35.6317	27.0038
NR_030484	Mir703	36.3562	24.9655	21.0998	14.5579	21.7751	21.228	22.147	10.1553
NM_016690	Hnrnpdl	19.3174	15.1219	20.6371	22.8429	16.2411	21.8404	20.4259	17.8655
NM_016980	Rpl5	203.498	197.358	113.199	209.808	229.871	228.006	181.565	208.472
NM_009151	Selplg	35.972	45.275	33.1551	51.2423	48.8696	59.4101	65.0256	62.7471
NM_019821	Gltp	23.8817	50.2926	35.2278	28.5654	20.6019	46.0132	41.2355	28.9284
NM_001271590	Rpl37rt	17.4714	30.9278	24.6699	57.1763	91.4299	116.935	101.114	97.5307
NM_001271591	Rpl37rt	27.1564	48.0699	35.8222	88.8605	144.372	181.648	157.128	151.656
NM_175403	Mlec	17.2654	29.6345	27.4548	25.0365	25.0113	36.5405	33.4093	23.3661
NM_019682	Dynll1	18.6369	15.5113	11.6668	11.2245	7.95368	19.6755	15.9452	16.8379
NM_007748	Cox6a1	18.8776	56.1597	30.8958	51.3853	84.2251	123.299	89.0868	87.7127
NM_007475	Rplp0	134.663	192.051	112.189	169.636	230.094	301.063	265.229	209.933
NM_011290	Rpl6	192.777	172.348	148.268	156.623	158.99	188.2	169.101	184.315
NM_013636	Ppp1cc	88.28	50.2854	35.608	27.9224	97.7782	78.4706	47.6693	36.2099
NM_177876	Vps37b	57.0815	162.794	88.429	163.883	77.498	120.096	103.785	134.163
NM_019770	Tmed2	14.5348	33.996	22.226	15.6946	25.7847	36.2804	34.9441	18.2681
NM_019639	Ubc	14.2308	29.7353	22.1558	57.8232	56.5383	92.5123	71.9129	70.2928
NM_009391	Ran	13.5023	29.3392	14.6409	21.9084	17.182	45.7074	54.4708	28.6473
NM_009838	Cct6a	26.7473	25.8102	17.4506	22.4195	25.8179	42.6422	37.7937	22.3703
NM_008617	Mdh2	10.0434	17.9559	16.7853	22.3367	27.8307	43.4904	51.4032	32.9467
NM_018871	Ywhag	11.8551	15.9601	11.8339	12.2278	17.0142	24.4889	20.5524	17.9182
NM_007393	Actb	292.787	425.206	400.813	576.407	750.967	1589.82	1456.66	954.829
NM_009007	Rac1	65.3494	71.0071	105.112	82.5137	63.8619	113.358	109.682	79.3803
NM_023142	Arpc1b	18.6482	62.2217	41.4759	50.0838	76.04	121.348	99.3523	80.543
NM_019647	Rpl21	40.9072	56.7122	35.3133	75.4419	90.2907	96.6149	83.3368	92.8135
NM_009087	Polr1d	16.496	22.835	26.4439	27.7643	19.6134	29.5032	30.2141	22.9105
NM_181730	Polr1d	28.0247	24.17	36.8234	15.9526	23.2279	30.8603	35.3227	20.3293
NM_028291	Pan3	16.1584	19.5434	22.741	18.9983	24.3275	19.0234	18.3182	15.4494
NM_025624	Pomp	10.8968	38.0997	11.8026	25.5629	41.0077	63.9481	68.5002	47.9537
NM_010439	Hmgb1	10.3889	18.5535	19.2211	13.8036	20.2021	29.3125	35.4784	19.5699
NM_010156	Samd9l	22.8569	10.4829	23.2137	11.9247	15.772	17.4615	17.4598	15.367
NM_010886	Ndufa4	15.2514	24.7358	23.4088	15.6969	24.4247	29.004	36.6788	22.0355
NM_007604	Capza2	13.2069	18.0056	12.1706	15.0067	21.3941	26.5855	28.0044	20.5514
NM_133939	Lsm8	20.169	13.7064	11.1467	14.1542	15.2978	20.2837	27.4502	19.2956
NR_037965	Gm6644	16.6791	22.4412	20.1649	15.8337	16.1247	36.3333	23.9905	17.0568
NM_008098	Mtpn	16.5771	30.9209	24.6757	22.4746	25.1433	30.059	28.3711	21.6458
NM_001347122	Zc3hav1	35.9464	89.4518	93.0874	66.0172	33.8947	62.3894	49.4737	53.6482
NM_028864	Zc3hav1	40.1217	22.8267	21.6553	38.1395	30.8151	38.7132	30.6492	27.9966
NM_001331223	Luc7l2	28.2016	27.8793	19.3494	16.3612	27.8959	17.1644	15.4249	12.7523
NM_031247	Gimap3	52.9931	199.381	137.319	301.97	32.8186	99.7091	105.249	189.83
NM_198102	Tra2a	17.8154	12.5576	14.5739	13.8638	8.83484	13.3828	14.7104	8.99409
NR_104468	Hnrnpa2b1	23.9715	26.4266	43.3764	31.5335	26.7305	32.9683	23.7957	30.1258
NM_007624	Cbx3	49.5441	36.7797	53.6795	29.2916	47.4166	65.6908	56.8364	34.8402
NM_025816	Tax1bp1	49.3492	33.8179	40.8923	35.4609	40.5654	40.9466	33.9346	34.7608
NM_145958	Kbtbd2	11.5386	22.8348	13.4519	15.1615	6.71315	9.59117	11.788	10.4898
NM_025814	Serbp1	16.7075	27.3726	11.7482	14.5912	20.5587	24.0666	24.6272	19.3487
NM_145569	Mat2a	50.0968	34.7772	54.7651	34.1649	45.7839	55.3748	47.1258	30.6329
NM_009443	Tgoln1	20.0681	14.1941	22.8136	23.1741	23.2585	22.9517	22.5727	21.2437
NM_025284	Tmsb10	49.6129	211.106	116.26	248.368	139.386	301.46	276.109	337.132
NM_001190732	Gm20594	1778.35	1785.35	1821.89	1873.31	2996.11	2743.44	2551.44	2502.91
NM_028099	Dusp11	11.7871	12.8261	11.3565	13.0262	19.1442	23.3156	21.1562	13.6175
NM_026506	Snrpg	77.0243	121.562	69.9222	72.1215	87.7284	133.376	121.234	85.4432
NM_010751	Mxd1	12.8059	28.6658	52.8979	54.7863	30.5332	38.4172	79.9472	66.9436
NM_133934	Isy1	76.7686	37.585	38.0178	44.7673	55.0323	53.7342	51.279	37.5726
NM_001109745	Cnbp	34.9876	36.5821	25.3479	31.1951	37.3862	32.9187	28.0929	24.7962
NM_001109746	Cnbp	37.3963	38.0624	23.8701	31.5843	37.0301	34.2135	27.4245	25.6456
NM_001347325	Cnbp	25.0488	23.466	19.3815	21.822	29.6137	25.3678	22.7745	20.9993
NM_013493	Cnbp	23.5249	22.5583	20.5881	21.5501	29.9625	24.4032	23.3165	20.349
NM_001293653	Rab7	60.5984	62.8391	43.7861	67.8578	84.175	65.9818	82.416	76.5002
NM_182939	Ppp4r2	19.0031	17.9997	27.1228	21.8231	23.1661	33.0966	32.8919	23.4706
NM_011498	Bhlhe40	201.222	67.3336	26.9282	33.0865	470.317	251.964	131.155	67.4704
NM_172086	Rpl32	237.665	283.224	201.032	391.653	498.986	550.536	533.943	465.984
NM_133834	Hnrnpf	10.0914	35.6479	24.7659	33.9415	27.4217	42.1698	52.4901	36.9049
NM_001185021	Wnk1	10.5585	34.6441	24.6991	14.8967	11.8396	26.4093	20.9138	14.838
NM_145997	Kdm5a	12.8032	15.1977	14.1585	16.3048	17.5339	17.4256	13.3637	14.3873
NM_008359	Il17ra	23.7036	58.5641	42.8093	52.1022	26.8966	42.8959	30.2302	40.9381
NM_016970	Klrg1	95.5465	21.4705	59.809	24.535	141.947	52.3466	183.376	55.5302
NM_010749	M6pr	28.0253	27.9322	14.7524	21.6428	37.9974	49.3025	47.0669	31.404
NM_013536	Emg1	10.0737	40.8922	20.6193	24.618	11.2132	26.9933	14.9284	20.122
NM_001346610	Chd4	19.9975	15.7305	19.3773	10.541	12.3607	13.5388	15.2103	11.0166
NM_001289726	Gapdh	40.5607	93.9015	75.8546	113.929	98.7112	211.736	215.74	162.804
NM_001042564	Cd27	21.036	25.1737	19.077	21.0119	0.00400071	12.4907	1.9344	19.0466
NM_009829	Ccnd2	37.5976	31.7042	22.5478	23.8443	40.5603	33.5183	46.4807	25.3741
NM_010219	Fkbp4	13.0166	17.4218	14.9769	13.8513	9.73093	19.7318	16.8152	12.7112
NM_001033122	Cd69	77.8897	21.5941	24.524	19.5931	33.3628	25.2933	36.8416	30.7966
NM_011733	Ybx3	15.2138	38.6814	11.821	11.3699	29.6736	35.7142	32.2118	17.6104
NM_026360	Ddx47	11.2049	21.2258	12.6141	16.6095	8.06127	19.646	17.7095	16.5746
NM_001301303	Arhgdib	12.9282	19.0661	20.7177	50.3971	34.336	73.8117	60.7517	67.3417
NM_001301305	Arhgdib	18.2945	26.9793	29.3543	71.4058	43.5695	105.182	82.8632	92.9833
NM_001301308	Arhgdib	36.5877	86.7667	109.328	96.5713	54.3493	117.736	100.994	108.011
NM_001301309	Arhgdib	60.4097	172.333	158.983	108.21	36.813	65.5604	84.2743	87.4134
NM_021284	Kras	10.561	16.4067	26.6522	21.595	8.56517	15.7421	13.1364	14.7117
NR_038089	Gm6654	22.654	25.4346	21.1737	45.2026	82.1509	129.286	101.488	79.7381
NM_016969	Myadm	161.412	41.1712	77.237	22.7737	111.804	60.574	66.4954	42.8833
NM_029767	Rps9	158.919	178.457	145.613	270.601	469.877	477.091	350.11	310.11
NM_009081	Rpl28	44.4913	61.6541	34.3717	126.168	188.63	218.19	182.986	210.27
NM_009095	Rps5	78.7703	93.1823	67.3401	128.464	138.574	187.775	149.722	203.651
NM_133831	Gltscr2	45.3783	21.6529	24.3322	50.726	65.7135	62.3058	67.5082	58.4456
NM_001347586	Fosb	322.379	19.2748	33.5689	14.5235	166.285	54.9586	45.4293	29.9808
NM_023133	Rps19	31.7621	53.2203	38.8275	90.3022	106.149	151.451	113.31	128.872
NM_144922	Hnrnpul1	29.7668	36.198	36.3517	38.833	47.1567	56.8812	58.0714	49.1727
NM_013647	Rps16	217.402	293.504	173.266	246.792	209.541	290.371	232.603	279.742
NM_011756	Zfp36	87.5688	64.9763	154.431	173.955	86.3056	107.039	227.462	296.062
NM_019458	Paf1	11.5439	21.5714	14.2643	14.6488	10.7093	18.0188	14.0317	11.6927
NM_009795	Capns1	115.133	58.5503	63.8213	55.0561	120.715	125.726	99.6428	69.9922
NM_172142	Nfkbid	63.1416	16.9662	11.5478	17.0458	36.8253	18.9277	31.7394	21.3799
NM_001287213	Fxyd5	13.2927	24.8677	22.1362	55.4708	68.7539	73.6645	81.2892	94.702
NM_001287217	Fxyd5	13.2051	25.8403	27.7989	82.4993	91.5506	94.883	103.782	123.696
NM_025948	Lsm14a	32.6547	32.1983	43.9838	32.6987	30.5767	41.6622	39.7634	34.3918
NM_019746	Pdcd5	18.4617	30.169	11.8416	11.3267	11.8548	15.321	14.4324	13.0282
NM_013725	Rps11	153.258	265.948	188.461	208.654	229.988	286.864	229.565	263.862
NM_009438	Rpl13a	112.462	167.552	128.426	162.235	151.425	223.278	184.512	190.13
NM_001290804	Cd37	16.0908	23.3903	18.6653	29.1914	17.836	26.2582	33.2075	28.5296
NR_110499	Rpl14-ps1	62.4106	76.4178	12.3075	92.5261	158.352	187.875	164.525	145.186
NM_009224	Snrnp70	30.1905	50.4621	42.9096	42.578	31.2849	22.4201	27.8523	20.1837
NM_010240	Ftl1	50.3352	79.7099	125.893	142.463	164.739	163.558	229.609	259.801
NM_008654	Ppp1r15a	25.8987	47.8806	34.9352	44.4897	34.6457	38.9167	33.9215	45.3347
NM_009077	Rpl18	122.416	61.0542	45.492	171.898	224.807	265.254	242.02	274.94
NM_175318	Spty2d1	34.868	24.9622	12.3964	19.1045	35.8004	25.2285	24.9234	20.3229
NM_021366	Klf13	19.9405	21.1935	26.0974	34.1241	16.234	27.8964	29.7679	26.9136
NM_001081345	Chd2	17.8016	16.8158	21.6668	32.3487	17.1164	21.9827	19.4263	22.0613
NM_029332	Akap13	26.1579	41.164	35.7739	52.8454	52.8531	63.763	52.9916	54.3775
NM_018811	Abhd2	16.2608	10.6946	14.0509	15.0568	24.1471	28.6245	18.434	13.0626
NM_016721	Iqgap1	27.8043	39.634	32.9619	26.5824	36.6872	46.1094	43.8701	32.2844
NM_009092	Rps17	178.801	231.216	118.447	181.176	155.502	216.449	202.144	177.943
NM_025997	Fam103a1	10.7276	19.0975	19.4156	18.3557	24.089	27.6296	29.2903	23.5744
NM_029078	Pcf11	10.8305	13.1253	14.1428	10.6998	7.57691	11.2263	9.43517	11.0555
NM_172280	Emsy	10.2306	24.41	23.3251	17.7126	12.9516	12.3474	17.2117	15.5822
NM_012052	Rps3	35.3151	73.7101	54.5079	132.187	196.52	213.829	174.293	150.97
NM_011671	Ucp2	58.2168	154.984	86.4918	142.159	213.245	286.107	236.296	222.451
NM_001287164	Nup98	11.5216	12.0023	14.245	12.5443	11.5384	17.0414	17.1457	13.0568
NM_019566	Rhog	12.8039	28.8436	21.2005	45.9395	41.3332	69.6523	65.5895	73.3907
NM_001278161	Hbb-b1	15.5036	11.8376	25.0433	27.6482	6.09731	12.4372	7.25697	7.93996
NM_009099	Trim30a	14.4713	12.0081	25.6176	15.0344	13.9965	23.6578	21.4512	22.1912
NM_009906	Tpp1	13.6508	17.4835	19.6908	10.0241	15.5823	12.7805	11.3287	12.4195
NM_001243040.1	Gm4070	18.9723	10.3861	20.8176	20.0177	8.14669	13.0484	14.1208	17.7978
NM_001039160.1	Gvin1	18.6268	10.2918	20.4257	19.8021	8.08582	12.975	13.9388	17.8094
NR_003967	Gm4759	24.9063	18.2609	20.1949	18.0002	12.5692	13.2355	10.2472	12.8889
NM_025344	Eif3f	34.798	43.4883	28.4244	29.1102	39.225	50.7612	50.4442	37.2074
NM_011975	Rpl27a	107.691	95.8206	64.5729	78.2808	94.4036	116.755	84.051	100.738
NR_033336	Snora23	22.9856	56.5721	10.2949	42.4049	9.32995	9.00181	12.4322	17.4631
NM_013507	Eif4g2	44.3316	50.9148	52.3067	41.7932	56.2408	65.8132	57.2893	46.5421
NM_026533	Rps13	167.198	148.6	168.856	152.942	177.177	213.051	212.125	215.781
NM_019419	Arl6ip1	23.7316	36.9546	33.8571	35.5015	32.4446	69.2014	69.0481	36.7407
NM_001031814	Smg1	19.4135	18.5833	19.8833	14.3028	13.3226	16.7674	10.71	11.8249
NM_011247	Rbbp6	27.2116	23.9143	34.7949	24.0147	14.1245	19.8881	23.5513	27.3279
NM_001008700	Il4ra	15.6745	15.7426	14.1357	22.9391	11.7447	17.9835	16.1617	21.0566
NM_010689	Lat	19.1923	55.5244	22.6674	35.0994	18.5706	73.3513	42.659	47.1221
NM_183020	Atxn2l	13.1397	20.529	17.2153	21.0388	8.89482	16.5344	4.13401	5.40022
NM_146200	Eif3c	27.3205	18.679	29.7964	24.6145	26.2292	37.0913	36.4392	23.0303
NM_009898	Coro1a	16.5826	51.3815	30.7231	109.376	63.003	164.284	142.383	127.325
NM_001177308	Aldoa	40.3832	37.5022	13.5681	19.3263	47.9072	51.4835	34.2058	25.3695
NM_009259	Spn	19.2339	59.8666	38.6353	64.7287	72.1163	95.461	70.5691	73.0474
NM_017461	Sept1	22.1477	18.8366	11.3334	24.4021	17.2301	41.108	26.8115	33.0363
NM_010183	Fbrs	13.5208	11.2271	13.0477	19.028	17.2103	10.9044	17.9531	13.8376
NM_001304266	Srcap	21.81	17.2474	18.3283	23.6326	19.1657	24.908	23.2777	23.0202
NM_001347649	Fus	20.5335	15.7003	18.4959	12.223	13.1578	16.7627	16.6547	13.3836
NM_139149	Fus	19.397	17.1136	17.0497	13.2998	13.6135	18.6826	19.9614	16.5803
NM_026020	Rplp2	61.3097	74.4315	41.4366	168.018	200.432	245.98	217.915	177.567
NM_009983	Ctsd	35.923	26.6358	48.4972	42.5794	57.4433	48.8645	53.4376	69.48
NM_001128082	Tspan32	11.6168	12.9105	19.6734	14.0446	8.06917	11.3293	10.9245	8.64385
NM_176849	Arglu1	48.9899	24.4115	37.7377	25.0974	29.0129	28.444	24.4019	20.8748
NR_030708	6820431F20Rik	84.688	86.8276	98.3657	64.7403	43.4682	51.8417	42.5635	40.3993
NM_001081149	Kat6a	12.8081	17.6001	22.2125	24.9687	20.2001	25.2028	21.2453	19.1662
NM_001042484	Golga7	14.4014	14.9605	16.0172	16.1037	19.7214	30.0078	14.2442	16.6297
NM_001308482	Nsd3	26.456	33.8741	20.9977	39.7522	28.7374	38.9153	32.6617	29.9053
NM_001081269	Nsd3	10.4034	10.4706	10.1187	10.9745	5.48608	7.44364	8.08129	9.51439
NM_026432	Saraf	22.1188	37.2384	33.2102	34.2954	27.512	33.6272	23.4591	31.9939
NM_008391	Irf2	15.6327	23.6316	12.6589	21.3573	12.3247	18.3011	18.1017	22.03
NM_029701	Spcs3	67.1427	14.8743	10.1071	10.804	46.616	32.0621	19.893	13.4318
NM_008252	Hmgb2	33.4172	89.4737	50.1946	29.822	41.3554	121.816	96.3904	56.4186
NM_001348227	Uba52	97.2851	95.7412	73.1825	111.152	134.948	162.953	136.266	130.355
NM_019883	Uba52	79.4135	76.8898	59.717	126.072	190.418	244.056	171.248	186.911
NM_015816	Lsm4	10.6632	17.0975	16.3284	13.1569	11.5116	21.6408	29.68	11.4309
NM_001286944	Jund	35.6513	18.2596	19.6315	11.6558	9.50414	9.50486	15.6196	12.1022
NM_010592	Jund	35.6513	18.2596	19.6315	11.6558	9.50414	9.50486	15.6196	12.1022
NM_029751	Rpl18a	104.714	135.165	102.005	304.1	382.282	384.007	291.217	378.412
NM_001001491	Tpm4	64.726	95.3291	115.827	89.8531	65.4005	98.1218	120.081	92.2696
NM_053124	Smarca5	10.4359	14.4257	15.8103	15.0368	19.8195	18.0821	19.793	13.7369
NM_145600	Zfp330	18.7675	16.6527	25.4414	15.6293	12.8248	14.1377	15.1555	17.836
NM_001308227	Dnajb1	25.5588	35.5488	25.4447	31.0465	14.0921	30.0269	22.2529	23.7288
NM_001163030	Adgre5	13.4878	40.4294	39.0053	32.2517	24.8582	41.7515	15.7063	29.5871
NM_016671	Il27ra	20.4543	23.1465	14.6049	18.5015	20.4739	18.5795	17.6296	15.4017
NM_001007571	D8Ertd738e	10.2168	31.0646	15.1694	19.5932	43.4588	48.9595	38.2424	38.221
NM_010499	Ier2	29.0095	20.5686	13.0267	23.7143	14.8699	19.6892	27.3419	31.2002
NM_007591	Calr	40.3482	33.3033	17.5095	32.7265	33.1179	42.0592	47.6276	39.0836
NM_008416	Junb	43.6634	26.4988	30.8572	48.6358	94.5901	72.3192	99.0805	66.5729
NM_001282000	Rbl2	34.5077	21.3209	17.4797	13.6136	23.8152	28.1577	32.3038	21.0999
NM_010901	Nfatc3	20.7459	46.8101	48.6952	33.1496	24.7154	51.5192	40.1804	33.9211
NM_011801	Cfdp1	12.436	21.7379	10.9966	10.8778	18.2268	20.0501	18.7893	10.5583
NM_001025577	Maf	22.9421	21.5393	32.239	26.5132	29.8452	39.9358	45.2209	40.8591
NM_028941	Cmip	17.3186	23.963	33.8294	12.925	9.52485	5.55758	10.3863	5.11142
NM_024219	Hsbp1	12.9551	12.4023	14.959	14.5339	16.4549	26.4882	26.8945	21.2438
NM_028071	Cotl1	39.0501	29.9065	28.1076	16.4675	36.7293	52.7054	54.4737	28.8832
NM_001293559	Cox4i1	14.2735	34.2984	42.4286	39.2132	59.1784	65.788	76.3467	62.5465
NM_026160	Map1lc3b	17.3527	30.7185	20.8752	29.4999	29.9488	34.2638	35.1722	42.5949
NM_001081379	Ankrd11	20.1577	22.3727	21.2835	22.47	18.2487	19.3521	17.9224	19.9839
NR_037865	Ankrd11	11.585	12.849	12.2237	13.1991	10.9086	11.6229	11.1656	14.2498
NM_016738	Rpl13	238.535	266.858	146.022	267.097	375.153	397.265	323.754	350.458
NM_001164598	Irf2bp2	100.316	64.2141	46.7446	69.7515	131.804	109.725	62.1063	68.8957
NM_133739	Tmem123	29.2292	39.2465	49.308	47.419	50.315	48.9664	64.0131	52.4836
NM_007464	Birc3	49.9911	24.3327	29.1295	44.4826	42.6107	50.8358	49.9135	41.3339
NM_001310746	Ubl5	38.137	29.4401	35.9691	33.4189	28.9556	27.9654	28.2808	31.2309
NM_008026	Fli1	28.9996	29.3353	32.8299	21.8582	25.6831	35.8996	30.704	26.2742
NM_001038642	Ets1	31.9527	86.8446	53.3439	57.4268	26.357	52.9155	34.3035	50.0799
NM_011808	Ets1	17.4074	36.3411	24.1826	66.8062	59.1073	66.3032	77.1509	70.2327
NM_031165	Hspa8	203.787	190.154	190.674	230.666	309.889	387.475	390.115	282.448
NM_009382	Thy1	69.9257	92.5905	40.5274	82.3247	79.9153	256.98	132.937	137.288
NM_007619	Cbl	16.5674	22.7557	17.2122	31.5723	16.9768	22.5142	26.0746	28.7747
NM_024266	Rps25	103.916	115.75	107.194	175.527	254.658	303.873	243.256	242.732
NM_007841	Ddx6	10.7087	17.4423	15.5859	19.0945	15.9293	20.2877	17.6101	18.9105
NM_145985	Arcn1	14.112	16.8852	10.6729	14.0338	12.4551	19.567	18.6589	11.8772
NM_001081049	Kmt2a	24.1756	27.1444	14.9261	26.2872	25.5608	25.8014	18.6716	22.9586
NM_013795	Atp5l	35.5371	22.8147	25.5522	20.1242	36.3644	53.3484	67.6071	36.2903
NM_024233	Rexo2	35.8369	25.0025	19.7825	21.0831	22.9161	42.9521	30.4357	21.8587
NM_001104616	Rdx	15.9146	10.8256	12.3934	11.1582	16.8042	20.8671	19.3556	15.4521
NM_011966	Psma4	11.001	29.532	36.6408	20.316	20.5452	36.2463	30.1477	21.2832
NM_019927	Arih1	23.8992	18.7352	24.201	17.8536	21.8713	19.4867	18.4778	17.7777
NM_011099	Pkm	11.216	16.8449	13.7802	21.7877	31.1479	43.7574	46.8412	35.7039
NM_018853	Rplp1	378.938	275.425	195.416	166.663	389.439	326.747	256.094	250.366
NM_009672	Anp32a	31.7029	38.9024	46.1794	32.8187	50.6178	64.8136	68.4903	47.6026
NM_024212	Rpl4	254.189	320.976	240.437	284.987	352.759	407.211	325.876	283.041
NM_001162917	Dennd4a	19.2213	10.0882	13.7271	11.79	16.6547	16.8997	18.4049	12.1862
NM_173413	Rab8b	26.871	31.2348	39.4667	28.8573	36.8323	64.6679	56.0755	32.8864
NM_001289916	Rora	37.5507	15.0297	13.3273	13.2482	53.2862	38.4721	33.9798	16.9774
NM_025690	Sltm	19.9693	21.1413	23.9138	16.6096	18.609	18.3647	14.8914	15.7472
NM_001033536	Rfx7	55.7469	17.6757	17.0925	18.5376	26.8701	21.1437	14.3952	13.6346
NM_016963	Tmod3	16.6923	24.7541	15.3862	21.3346	21.9487	29.3075	24.2836	22.2732
NM_134255	Elovl5	111.552	58.6961	62.6107	64.5584	161.208	105.923	93.3804	64.218
NM_010106	Eef1a1	633.476	620.992	488.031	603.645	1028.59	1131.06	894.567	743.525
NR_040721	Snhg5	24.1453	30.5338	24.6053	40.7539	22.2662	27.8024	33.9943	49.9058
NM_007534	Bcl2a1b	31.2559	62.9522	36.087	32.3914	21.8471	139.918	78.2767	37.733
NM_007502	Atp1b3	30.3914	225.11	160.59	147.32	27.7055	118.601	104.981	133.921
NM_001100451	Msl2	12.3333	28.9768	15.3721	16.0929	11.2211	11.3178	13.2832	14.5172
NM_001324533	Rpl29	107.83	118.685	75.9378	190.934	177.18	249.916	245.61	251.774
NM_008138	Gnai2	11.492	57.4015	56.9641	70.3646	86.4927	165.44	128.087	115.363
NM_148930	Rbm5	15.4352	26.8331	29.9122	28.1983	22.819	21.4208	21.1227	27.1185
NM_001313962	Rhoa	67.1821	48.3041	65.1614	59.4581	91.3719	105.392	96.0511	72.5453
NM_001329528	Gpx1	10.9071	21.9406	14.4093	21.8426	21.1108	15.0782	38.5077	18.9342
NM_001284332	Shisa5	86.5715	92.0236	60.8025	96.7531	89.8878	86.7709	93.2082	111.602
NM_025858	Shisa5	48.6518	50.9533	35.8504	57.6965	51.7492	49.6014	64.3418	73.4759
NM_026381	Shisa5	30.0406	50.7241	96.0265	208.864	165.548	241.034	249.312	208.153
NM_183250	Tma7	14.9656	30.6903	34.1383	21.2896	36.5172	39.3632	38.0509	26.8386
NM_001205332	Map4	34.0982	11.3737	15.3782	11.5064	17.5686	20.1854	19.2339	12.8248
NR_105744	Mir6236	253.867	378.722	328.133	3634.99	1440.13	766.948	1444.98	3583.92
NM_011029	Rpsa	72.2199	93.5985	62.5245	167.491	173.132	274.921	216.61	191.982
NM_025974	Rpl14	110.316	101.193	37.9751	66.5161	81.3388	108.224	97.1352	92.686
NM_001165902	Ctnnb1	44.1558	17.5736	21.0391	29.5406	40.0931	32.8234	38.1077	28.0256
NM_010918	Nktr	24.9083	21.8555	23.6794	16.1714	17.6953	16.8625	12.2067	13.2934
NM_153168	Lars2	1312.2	1299.59	775.393	1057.37	766.592	590.572	832.812	1086.51
NM_009915	Ccr2	80.7343	10.1801	17.9732	14.0371	37.3638	18.0764	27.0619	28.2634
NM_019755	Plp2	23.1325	15.8052	15.1032	10.7573	37.4958	50.8318	45.1719	22.8618
NM_001166409	Rbm3	17.1595	21.3738	15.4109	28.432	33.8112	45.9428	44.0138	30.2266
NM_001166410	Rbm3	15.4525	17.8362	15.3312	25.3571	31.9574	39.2951	37.5044	25.0103
NM_001166411	Rbm3	15.2666	16.9745	14.9411	26.248	31.3228	39.122	39.7361	28.3145
NM_001293658	Rbm3	17.3811	22.465	15.8132	27.5323	34.4758	46.1567	41.5051	26.6971
NM_009481	Usp9x	16.687	16.2276	17.5537	16.9799	17.3229	16.0189	17.2297	14.3044
NM_010028	Ddx3x	67.8145	29.1782	33.8816	33.0976	51.8437	46.2745	48.9638	33.2798
NM_007451	Slc25a5	17.5806	36.831	21.0441	33.4044	36.8088	62.7114	53.4387	38.7149
NM_026055	Rpl39	181.979	289.35	220.846	285.699	337.56	346.205	392.65	429.251
NM_019680	Elf4	23.9226	29.348	38.9198	30.665	26.5566	50.8072	44.2444	39.0304
NM_172413	Rap2c	21.9394	23.3722	28.8066	19.1757	47.6621	38.7013	40.0557	30.2951
NM_152801	Arhgef6	51.9603	28.886	18.4244	22.932	36.7965	33.4239	22.2718	17.7802
NM_010498	Ids	18.7723	18.6964	17.8708	10.7875	11.4114	9.77359	13.6537	10.4585
NM_007927	Emd	44.5786	20.8961	18.2997	18.0022	24.8589	34.6021	43.3548	27.3472
NM_052835	Rpl10	206.062	287.241	183.438	244.961	381.491	396.975	383.244	346.573
NM_018794	Atp6ap1	27.4544	21.7181	26.3645	22.417	25.3049	21.3029	24.584	21.0434
NM_010273	Gdi1	31.7457	12.6496	17.3765	40.0134	36.3544	34.9095	24.5063	44.3392
NM_010833	Msn	117.965	208.566	140.879	244.31	247.023	342.991	248.031	251.459
NM_001308535	Il2rg	148.221	106.924	202.386	41.1728	98.398	114.69	108.382	77.9194
NM_013563	Il2rg	108.755	69.0547	26.9517	136.232	217.408	170.26	133.655	137.881
NM_001252518	Nono	14.4142	21.6547	22.0508	15.3875	18.8491	23.586	25.0064	20.1619
NM_023144	Nono	15.5095	26.194	21.2545	17.9878	19.9528	29.7618	28.8386	22.7378
NM_009094	Rps4x	254.878	267.275	163.208	262.196	302.426	311.08	319.327	279.198
NM_009530	Atrx	33.6782	34.2856	30.2495	27.8396	30.0894	29.1163	30.0376	25.917
NM_025379	Cox7b	10.9887	20.7719	19.2769	13.3093	13.2626	24.5402	29.1771	22.2494
NM_008828	Pgk1	14.2692	27.8942	17.9358	20.2279	24.3161	40.6317	40.9835	19.6629
NM_172435	P2ry10	48.0687	57.6042	74.2044	59.7023	31.0841	48.6207	48.2407	55.5469
NM_016710	Hmgn5	14.1474	20.9376	37.8521	17.0897	9.79734	23.9855	25.3357	19.2162
NM_019989	Sh3bgrl	24.1315	21.4655	45.9093	14.4299	14.2757	19.8933	25.526	15.0577
NM_019865	Rpl36a	79.3578	105.784	74.8246	78.2384	118.69	121.66	114.742	97.5528
NR_122039	Tsc22d3	12.9229	71.2796	28.9039	29.188	0.559159	6.77897	2.13502	12.6124
NM_021523	Huwe1	30.7457	19.0803	17.219	22.8424	19.2696	18.4808	19.1546	19.8537
NM_019710	Smc1a	19.8246	26.7025	24.1626	18.1362	18.8391	25.5591	23.3449	21.5997
NM_009121	Sat1	19.6127	12.5781	34.7615	26.3058	25.4903	26.2788	25.813	28.19
NM_148945	Rps6ka3	23.9282	15.5893	11.7538	10.1752	16.8444	15.9202	11.5239	9.96925
NM_021278	Tmsb4x	655.377	652.792	682.65	655.436	1209.47	1400.41	1330.06	1078.18
NM_012011	Eif2s3y	14.6272	17.8668	12.279	10.9693	15.4772	15.223	15.1345	13.5868

## Sheet: R2
Supplemental Table 1: Gene expression of FACS purified PBS treated immune cell types (Related to Figure 1)
Transcript ID	Gene Name	ILC2 (PBS)	Th2 (PSB)	G3+ Treg (PBS)	G3- Treg (PBS)	ILC2 (IL33)	Th2 (IL33)	G3+ Treg (IL33)	G3- Treg (IL33)
NM_001037725	Fam117b	10.8905	16.035	9.22827	16.286	10.9763	14.4862	18.2754	14.8216
NM_022417	Itm2c	26.3896	15.4032	5.30343	19.9699	29.87	17.286	33.3579	15.6331
NM_001122676	Zcchc2	16.3497	10.2237	4.69553	11.5702	10.6538	10.4331	9.77217	10.5515
NM_009741	Bcl2	28.8378	29.4268	8.26493	20.5272	26.3763	8.48066	5.25409	13.7699
NM_009794	Capn2	12.7114	12.6176	8.9291	12.7571	23.5632	24.77	20.879	13.4617
NM_029735	Eprs	39.7935	10.87	7.82701	11.9234	23.9278	16.0773	16.5507	12.9317
NM_001013370	Sesn1	26.8472	10.6961	5.37259	17.4249	5.82149	7.47166	14.7956	12.4414
NM_021462	Mknk2	28.8748	14.8018	6.74638	14.5857	10.4722	20.9444	28.0317	18.1614
NM_008655	Gadd45b	44.4666	12.0674	5.50622	15.1352	127.375	71.4142	63.9163	33.9637
NM_013508	Elk3	19.5189	12.4502	8.04658	10.3785	25.0543	20.3714	20.3039	11.0326
NM_146012	Ctdsp2	11.4529	15.9426	8.66439	18.3996	22.3145	21.8543	10.8994	21.8094
NM_019511	Ramp3	46.5384	28.3324	7.46741	15.9754	35.3832	45.3065	12.4142	14.1622
NM_001290769	Sqstm1	15.2409	14.4369	2.13764	14.6038	13.6784	13.8584	26.1775	18.2745
NM_011694	Vdac1	28.9915	20.0612	7.35198	10.7339	16.4447	26.9832	18.9768	15.5427
NM_033565	Aff4	43.9155	11.4885	9.64554	11.8349	37.6697	18.3701	12.268	8.24526
NR_030738	2410006H16Rik	17.1278	17.8054	4.71168	18.0765	27.6809	30.5674	24.3593	20.9634
NM_001127233	Trp53	11.0192	18.1589	3.82231	17.6495	17.4988	12.2568	14.7765	11.03
NR_110477	Gm12338	45.6555	58.7198	1.47172	53.2156	71.3066	110.306	96.0039	79.7096
NM_009143	Sdf2	13.2073	11.2928	3.90405	15.6974	22.903	14.1478	20.0266	10.6586
NM_009296	Supt4a	16.7887	17.9061	8.04686	34.6212	25.1225	36.5359	40.1771	42.3584
NM_201609	Zfp652	16.3435	10.7947	9.97952	10.1078	9.43708	5.71792	5.19348	7.27104
NM_016896	Map3k14	23.846	15.1217	3.41963	10.6652	7.01412	9.78247	4.65668	6.91235
NM_016780	Itgb3	15.5335	45.519	7.12383	19.4439	68.8387	59.0157	31.2948	20.5256
NM_026009	Ccdc47	12.9156	17.1621	5.9355	12.4656	18.6135	20.9205	16.6438	12.5343
NM_011150	Lgals3bp	11.0992	27.7569	6.97824	19.6717	107.77	98.7077	75.2658	48.4682
NM_001081378	Kidins220	18.3855	12.7894	4.73949	13.0759	16.8726	10.3725	8.61567	8.61571
NM_028863	Isca2	41.7112	16.5564	5.0921	10.3955	13.2181	12.1245	11.2071	11.8968
NM_025507	Snw1	11.9536	10.7957	5.46093	11.9232	7.31459	9.19025	11.5173	11.3458
NM_001081458	Ppp2r5c	12.6254	10.2907	6.06562	14.558	10.055	17.0586	11.5647	14.7222
NM_001301345	Hnrnpk	20.0019	13.9695	8.54754	10.2028	9.17104	18.2583	15.0929	7.90754
NM_009321	Tbca	37.2947	45.1981	6.97952	17.6224	40.3865	36.3233	42.8131	30.5262
NM_001081251	Pbrm1	13.8057	15.4909	7.60785	10.237	10.7264	12.9718	12.7046	9.73636
NR_002142	Rpph1	23.718	12.5086	6.68334	24.9059	36.7992	35.9101	36.3301	44.8301
NM_026083	Zc3h13	17.9494	11.7955	8.32723	12.0507	10.5823	10.9203	10.1501	10.4517
NM_026069	Rpl37	13.34	11.1525	9.60388	17.3468	26.0841	33.2551	27.3017	26.4291
NM_001271419	Ly6a	14.8471	25.1312	6.42479	10.4607	31.4915	38.0109	12.1224	21.2437
NM_025842	Vps28	16.0619	16.0838	8.0963	11.5756	9.55684	29.9763	20.5515	11.8322
NM_145139	Eif3l	12.7025	17.4403	8.96597	10.1782	9.82446	18.5495	17.6135	13.6441
NM_030255	Apobec3	20.8282	14.7877	4.10488	21.7526	32.3674	22.3624	32.0043	22.7668
NM_080633	Aco2	13.1856	11.6544	8.73621	12.5879	12.1154	17.0079	14.3705	11.248
NM_013836	Tcf20	11.7276	17.7681	9.72673	18.8533	18.9242	28.2601	16.7934	19.4157
NM_138597	Atp5o	16.9876	15.9655	7.49198	13.4414	10.6368	28.8158	29.3317	22.9714
NM_001111021	Runx1	10.2312	14.9592	6.34072	10.8676	3.7596	12.9256	7.3291	8.3801
NM_001080128	Rnps1	10.4361	29.8577	3.98622	14.652	5.44407	21.3889	15.7351	8.60016
NM_019774	Akap8	17.7663	11.261	6.60779	14.1036	5.7055	5.06376	6.02354	6.58284
NM_029804	Hnrnpm	32.6225	18.114	4.96494	12.6694	11.1435	14.4278	15.8687	17.2033
NM_134116	Gpsm3	11.9618	13.1493	6.601	12.1926	9.52308	13.149	13.351	14.8302
NM_010399	H2-T9	15.9467	12.6053	7.51744	22.9765	12.0183	21.3916	16.3198	15.7235
NM_008989	Pura	14.6252	23.2574	5.80544	16.4028	23.0024	22.2909	19.2459	16.3399
NM_175375	Ankhd1	20.5471	16.4812	8.58259	14.548	12.4514	13.5785	14.0221	13.4338
NM_028868	Cxxc1	23.2785	13.6052	5.12702	14.6661	12.8793	16.2816	13.4612	16.7163
NM_153795	Fermt3	12.0642	26.3619	6.38498	12.1961	14.8716	16.2664	15.386	15.6396
NM_146091	Atl3	14.7237	12.0941	8.28019	16.1792	21.2813	19.6213	24.0759	20.2096
NM_133352	Tm9sf3	13.34	15.5177	6.56085	13.3646	16.5831	13.7986	14.5693	10.7351
NM_023211	Usmg5	41.4093	28.3236	9.55463	12.9972	32.052	35.1966	32.1183	20.7879
NM_001085390	Dusp5	10.2323	16.5451	4.06733	17.6468	15.4826	23.6288	16.3844	15.3328
NM_153560	Fam102a	18.6755	22.4674	5.89346	20.9128	28.6729	23.4517	12.4654	14.0818
NM_022310	Hspa5	11.5926	10.9642	9.69065	11.7406	13.9146	17.1897	16.1149	12.6874
NM_172663	Epc2	10.2331	13.3984	6.62426	13.2939	11.3778	10.3905	9.33687	10.1873
NM_172664	Tlk1	20.9503	15.7765	9.10398	16.8412	22.4579	32.2145	18.3142	12.6323
NM_020267	Trim44	14.7401	11.4012	5.88532	11.1131	14.8616	13.5622	10.8034	11.7185
NM_010761	Ccndbp1	17.8241	24.8066	5.38234	11.9527	10.5019	28.7565	19.6667	15.9465
NM_026220	Mfap1a	16.7102	16.756	6.8102	18.5818	12.3037	20.5624	15.8011	18.3483
NM_177214	Snrnp200	11.0572	11.5331	8.21783	12.4072	13.6055	14.8355	15.7561	13.3595
NM_008679	Ncoa3	13.4465	13.4815	8.8538	17.0208	9.73357	13.4533	15.2671	12.8878
NR_138563	Zfas1	21.4675	15.7187	4.79126	13.1976	7.63758	11.0491	11.4545	10.9014
NM_025316	Ndufb5	16.9856	14.0225	3.56477	10.4669	15.2654	21.1713	20.6083	10.2876
NM_080793	Setd7	10.9913	10.0745	8.08245	12.0933	10.7547	10.7388	9.10931	11.5172
NM_001005509	Eif2a	10.1032	27.5494	9.25021	15.5875	20.6717	31.0684	18.282	18.0841
NM_026591	Mrpl24	16.5931	19.8055	9.09281	19.1269	10.882	13.1499	11.9924	15.2288
NM_146131	Pbxip1	15.326	23.1431	6.23388	17.8857	22.3918	21.8922	22.8071	17.3521
NM_207209	Sec24b	10.8389	16.5296	9.33027	11.9171	9.05453	11.4349	12.669	10.6935
NM_025669	Pnisr	14.1158	15.7578	9.25244	17.2301	14.8312	14.1946	11.1937	11.8985
NM_011602	Tln1	12.643	15.7752	6.34076	16.4939	18.1297	23.6602	20.7389	18.6082
NM_027238	Ttc39b	10.7024	11.9659	7.30845	14.6262	18.0505	28.0785	21.5929	15.5275
NM_010173	Faah	22.2156	11.7933	8.21376	12.6228	15.3706	18.1833	10.3603	12.3991
NM_026780	Syf2	18.9918	18.1215	6.61111	30.1373	15.6962	22.6662	25.0076	23.4902
NM_026388	Tprgl	16.6427	42.6755	7.59734	21.2069	26.8216	25.1602	15.5987	19.0791
NM_009400	Tnfrsf18	23.8684	11.1024	9.58359	70.1277	78.908	72.9265	109.253	88.1851
NM_007839	Dhx15	11.4963	14.6581	6.97108	13.9384	12.0607	15.8219	13.2196	12.6608
NR_104311	Dhx15	11.2443	13.048	5.94244	12.5523	10.3838	13.8593	14.0271	10.5826
NM_023054	Utp3	16.2869	19.1494	9.27608	26.8043	7.86334	23.206	29.1245	17.3276
NM_001009818	40787	26.603	16.6482	8.31139	11.3833	58.4178	44.7139	36.6739	17.4493
NM_026969	Sec31a	10.1726	13.5225	8.32734	10.1938	6.8146	10.3122	7.47072	5.69116
NM_018858	Pebp1	19.2469	46.004	3.78211	33.9934	42.6757	55.5129	49.5552	39.3448
NM_011714	Baz1b	14.5354	22.1624	9.99201	13.1932	15.6469	19.7067	19.4138	14.6758
NM_148932	Pom121	18.269	19.1424	8.76188	14.7204	10.7943	15.3433	18.1697	15.3572
NM_016806	Hnrnpa2b1	17.7827	16.5569	6.95723	16.1218	30.3116	40.2586	54.2846	30.0593
NR_015527	4930417O13Rik	13.8397	23.6905	9.26622	10.4408	0.680611	3.33388	6.25749	6.95678
NM_172736	Leng8	28.8918	13.323	8.81063	17.2395	24.4891	13.2513	11.2038	17.9797
NM_008036	Fosb	86.7198	25.6371	7.69885	14.8665	72.3238	27.2037	32.0686	15.4445
NM_007991	Fbl	12.7573	15.5049	7.32208	12.2277	12.8864	20.9529	23.7641	20.1898
NM_010129	Emp3	11.5418	13.2355	7.88858	23.0802	40.0222	45.2466	50.8789	38.4847
NM_010699	Ldha	78.312	19.2301	7.98285	47.5744	118.029	141.345	98.5574	48.7449
NM_030694	Ifitm2	10.7821	10.9605	5.93652	18.1473	24.5578	16.6479	23.9182	34.1115
NM_027554	Usp38	12.8022	13.2094	6.25355	12.1168	15.2861	51.6875	16.7884	12.7851
NM_001297596	Inpp4b	27.6429	15.4994	7.72905	16.1137	12.834	9.96549	12.2955	12.6568
NM_001163029	Adgre5	13.5336	12.0518	2.98161	15.3156	20.6445	13.3501	8.42756	13.2722
NM_001163031	Adgre5	14.9841	13.2215	3.29665	16.3337	21.2529	14.0237	8.90632	13.9304
NM_026760	2310036O22Rik	17.4553	19.0719	7.87152	19.458	25.5646	22.7682	28.3906	29.3679
NM_013477	Atp6v0d1	12.2446	21.8423	8.54389	11.9155	19.7116	20.2186	11.4888	10.1329
NM_027911	Raver1	18.2067	22.7284	8.62855	26.613	24.4497	42.5599	47.9589	30.7809
NM_011220	Pts	12.708	13.6717	7.33813	15.4726	13.6707	14.7578	18.7794	15.9101
NM_009945	Cox7a2	12.666	17.48	9.74765	16.3669	17.3796	18.7567	24.424	12.3292
NM_018748	Golga4	10.3405	12.0908	6.89767	10.8841	11.3049	10.4134	8.43015	11.095
NM_013556	Hprt	11.542	17.0449	8.68729	12.5711	11.9198	31.999	26.9259	15.037
NM_012060	Bcap31	11.7712	11.2036	6.04988	15.5576	15.5703	13.5741	19.4437	19.3656
NR_137282	Erdr1	24.567	19.7103	5.46093	34.5309	3.94011	5.50963	5.35279	3.06209

## Sheet: R3
Supplemental Table 1: Gene expression of FACS purified PBS treated immune cell types (Related to Figure 1)
Transcript ID	Gene Name	ILC2 (PBS)	Th2 (PSB)	G3+ Treg (PBS)	G3- Treg (PBS)	ILC2 (IL33)	Th2 (IL33)	G3+ Treg (IL33)	G3- Treg (IL33)
NM_001025602	Il1rl1	110.298	9.37358	34.9352	18.6736	153.663	56.365	98.6631	39.9097
NM_009447	Tuba4a	12.462	6.63034	21.3205	13.9419	3.59713	4.45375	14.8373	9.75511
NM_001166552	Zbed6	10.2725	6.46954	14.9664	14.8199	16.5774	11.9547	13.549	12.874
NM_023598	Arid5b	10.6748	5.91741	13.5164	13.6829	15.8403	8.02339	13.327	12.3842
NM_001301854	Stk11	12.4543	2.74168	11.1906	11.1832	12.7867	15.2438	12.1892	11.8083
NM_013590	Lyz1	17.7641	1.49625	34.7781	10.9653	8.99434	7.4282	14.8837	23.8315
NM_009837	Cct4	14.1566	6.62489	18.8591	14.309	16.227	20.2197	19.028	13.6864
NM_001083955.1	Hba-a2	17.1065	7.29505	20.2656	12.6384	5.9294	3.74626	1.17681	5.12552
NM_011018	Sqstm1	12.229	3.59374	15.7242	10.7421	22.9172	16.3435	12.7633	9.75704
NM_178626	Cdc42se2	10.7442	8.18564	23.6551	32.8313	23.2141	33.2533	32.0012	27.139
NM_001252313	Ncor1	29.9121	8.31413	18.3719	11.8523	22.41	19.3131	15.633	11.9048
NM_029478	Vmp1	19.1264	9.34713	18.6079	16.9398	31.5834	33.2195	41.5462	29.9947
NM_026191	Dhx40	20.2732	9.75533	12.8793	13.9822	14.7746	11.3178	8.69896	8.56908
NM_019650	Gosr2	12.9982	6.71318	11.3565	11.4503	11.5079	18.8673	9.6914	11.4752
NR_045032	Gdap10	23.575	2.65115	10.4264	12.647	6.98639	5.14568	14.7671	11.847
NM_008152	Gpr65	105.635	4.08848	13.5519	10.4203	52.3196	25.8144	34.4387	16.6568
NM_027360	2010107E04Rik	14.1103	9.78994	13.7702	14.033	18.1078	36.1636	44.0601	33.1299
NM_194262	Arid4b	12.9583	9.89969	11.5262	20.0648	6.16529	8.58171	8.21503	12.1438
NM_017373	Nfil3	19.1428	3.66567	13.3511	10.192	20.1805	10.9117	17.9096	15.9705
NM_025279	Hnrnpk	10.4264	5.00504	14.8009	11.1069	19.6511	17.9496	17.6567	14.1624
NM_010560	Il6st	16.0153	7.50404	17.1591	34.2642	4.79663	9.23561	16.6685	26.2783
NM_007895	Ear2	13.4797	0.105688	25.9683	15.292	22.9851	17.8692	49.1171	50.3203
NM_026851	Mrpl52	13.4527	3.39383	12.6897	15.4597	14.4448	27.3375	35.5006	32.2678
NM_010046	Dgat1	27.4149	8.35453	22.227	17.0432	87.8771	56.3925	59.259	31.3769
NM_029787	Cyb5r3	24.3506	5.58416	10.819	28.0418	18.5111	11.6432	22.0368	22.6926
NM_013672	Sp1	18.4281	8.1841	15.5392	13.5886	9.87398	14.6478	14.2692	10.8868
NM_001159394	Nfkbiz	26.9878	5.65261	11.887	19.9303	64.2911	50.5378	57.5942	46.2228
NM_001252440	D16Ertd472e	18.3343	9.4561	15.7905	10.2839	11.5614	14.8042	15.0886	9.93957
NM_001168513	Mapk14	16.4937	8.39816	10.0797	10.5864	16.6064	15.6965	16.1634	15.637
NM_198094	Brd4	12.01	6.59239	32.1011	12.7018	4.76841	7.69443	6.98265	10.4126
NM_172458	Zfp871	10.8035	8.71343	10.5708	17.4665	9.67	11.1619	10.5605	9.84127
NM_011151	Ppm1b	12.8871	6.67719	21.1097	23.5474	12.7319	17.6458	20.9326	17.3711
NM_001110855	Crem	51.5389	0.175173	45.2167	17.35	20.6214	15.0742	20.0628	21.981
NM_008448	Kif5b	16.1813	9.5414	13.0797	12.5538	12.8559	18.5284	16.8088	13.4641
NM_144866	Etf1	13.0447	7.61785	14.486	10.6801	9.68401	16.8298	15.005	8.9639
NM_001042605	Cd74	10.3886	0.424253	39.5408	17.9637	58.0202	21.2639	67.6317	85.4508
NM_013495	Cpt1a	17.4464	7.12814	14.0524	12.6864	19.5047	21.1037	18.0616	16.5042
NM_178650	Tbc1d10c	18.8765	9.75982	10.812	19.629	12.6549	21.8314	17.9044	21.2931
NM_011681	Scgb1a1	48.2463	8.29926	797.208	624.349	103.443	46.2815	523.741	428.511
NM_172836	9930021J03Rik	15.2647	9.76901	17.6005	11.3815	7.7073	8.35961	7.44777	6.73564
NM_021519	Edf1	14.989	5.41871	10.9861	36.1789	65.649	64.7145	94.3936	60.459
NM_011743	Zfp106	13.767	6.99983	13.3817	14.366	15.3033	15.2217	13.5952	12.3433
NM_007788	Csnk2a1	21.009	6.04843	26.4343	10.4603	11.8014	14.9959	13.5922	11.5932
NM_001291114	Rbm39	20.7086	8.20589	10.927	18.1837	28.4598	20.2932	19.6003	17.9164
NM_018851	Samhd1	13.4103	8.46132	14.731	20.4092	5.24268	14.4287	22.475	26.284
NM_001291155	Tomm34	17.7851	9.09794	11.9372	12.4509	10.1896	13.3979	8.02776	11.9091
NM_025531	Prelid3b	19.5585	8.22111	18.238	21.0555	26.5932	39.6816	48.9073	23.5747
NM_030732	Tbl1xr1	16.6316	8.80843	12.4062	12.4874	18.4324	23.5741	16.8338	12.5763
NM_001039090	Skil	21.5946	5.28132	10.4751	11.2915	36.5709	31.3546	30.759	17.8492
NM_028814	2810403A07Rik	10.7873	9.79108	15.4371	16.8314	13.8909	15.6937	10.1085	10.9105
NM_001281852	S100a9	30.1279	4.10221	50.1558	13.2899	5.14318	8.21334	13.3024	13.269
NM_009114	S100a9	38.1427	5.46626	63.9129	14.7008	3.88853	2.64626	15.0936	10.0529
NM_010928	Notch2	21.1899	8.29604	13.215	10.703	35.0962	13.7355	8.57741	8.83213
NM_009892	Chil3	56.2785	7.23476	113.391	41.023	470.007	390.454	772.08	736.074
NM_008689	Nfkb1	50.2215	9.70856	16.615	20.5069	67.0412	42.3628	30.625	19.0067
NM_027450	Glipr2	18.6249	9.81113	20.0028	16.0102	20.3641	39.2138	28.1646	22.7302
NM_029565	Tmem59	10.4157	9.24056	12.6448	10.0209	19.2166	23.0725	15.2794	9.81766
NM_022022	Ube4b	13.1464	8.9321	14.2517	11.4071	8.23697	10.4653	13.363	11.3949
NM_001025388.1	Eno1b	22.4342	8.46072	33.3739	15.0418	7.87413	23.4587	21.7491	23.266
NM_001160017	Gnb1	10.088	7.70342	10.7958	15.1799	26.9591	28.2879	24.933	17.9194
NM_020010	Cyp51	21.0695	4.77067	17.3016	10.0779	30.0579	28.4499	28.0268	13.7656
NM_153526	Insig1	16.3197	8.39003	10.7494	11.3753	17.0072	19.6023	21.7537	14.6354
NM_024166	Chchd2	12.3875	8.53638	12.6006	14.5508	19.2765	23.3884	32.4407	24.2791
NM_197985	Adipor2	19.554	6.95856	10.197	10.8085	13.963	18.8463	13.1419	11.6297
NM_009201	Slc1a5	14.6918	8.25256	15.2292	11.4413	14.6586	11.1796	15.5996	13.6871
NM_001201391	Hbb-bs	11.4395	6.30501	19.5671	14.726	3.24764	8.24786	3.86531	4.22909
NM_025378	Ifitm3	29.2287	3.18072	64.68	14.8619	30.2468	26.2665	34.1228	33.0596
NM_133655	Cd81	21.9745	9.99585	15.2406	13.9339	47.3283	11.482	30.3212	12.555
NM_001317353	Lamp1	18.1376	8.2237	17.8955	12.0501	17.1447	17.7008	22.3765	19.9949
NM_010684	Lamp1	19.0443	8.79538	17.8977	11.6629	18.3372	18.332	22.3753	20.8257
NM_001297593	Inpp4b	42.0566	9.94267	13.237	19.9422	16.2876	13.65	10.6163	18.3357
NM_027179	Tecr	32.3608	9.21552	30.2807	18.4111	37.578	39.3727	51.7959	33.7799
NM_176860	Ubash3b	17.3694	3.96031	14.6105	19.8368	24.8358	27.9886	41.8021	21.0491
NM_172924	Peak1	13.6272	3.91743	10.3245	10.7568	14.3281	6.51035	7.98269	9.35644
NM_021345	Hacd3	11.0198	6.81213	14.2133	11.0507	25.6491	32.3444	43.9889	19.0895
NM_015827	Copb2	18.3877	9.58994	12.1927	10.6837	12.1104	22.5009	19.5602	16.2098
NM_026036	Cmtm6	14.8305	9.14622	12.6435	13.8158	18.2324	24.1365	15.7925	13.3764

## Sheet: R4
Supplemental Table 1: Gene expression of FACS purified PBS treated immune cell types (Related to Figure 1)
Transcript ID	Gene Name	ILC2 (PBS)	Th2 (PSB)	G3+ Treg (PBS)	G3- Treg (PBS)	ILC2 (IL33)	Th2 (IL33)	G3+ Treg (IL33)	G3- Treg (IL33)
NM_001302702	Ncoa2	11.6554	12.7567	14.3587	9.56145	8.75709	9.79014	6.64879	7.08521
NM_001285927	Dock10	11.9109	11.7435	11.2717	9.21876	12.371	15.2454	14.2876	11.837
NM_175291	Dock10	12.3042	13.0759	12.5505	9.43795	7.28307	12.564	11.4242	10.7825
NM_175397	Sp110	18.8049	16.543	11.5704	9.76473	10.1273	12.5204	10.4218	7.82698
NM_021605	Nek7	17.0558	13.7153	27.8918	8.19177	10.4854	11.8365	15.2042	10.1036
NM_001291893	Lilr4b	26.3495	11.3851	17.0889	0.538701	0.15007	0.692989	3.97299	0.38511
NM_001033261	Zfc3h1	12.8492	10.5272	13.5797	9.14523	9.51397	8.46593	10.9153	9.74642
NM_009012	Rad50	19.7213	10.5374	11.8172	5.57769	24.6585	18.8705	10.0398	8.39663
NM_001077496	Evi2b	22.4313	26.8604	43.1328	9.68582	11.9505	13.4803	9.28408	12.4203
NM_016686	Vezf1	16.425	12.9722	13.1767	9.02202	10.0388	13.9114	11.7489	9.18663
NM_010496	Id2	58.0662	33.5682	21.9806	8.05353	96.8349	46.0159	68.919	29.0984
NM_009256	Serpinb9	16.09	14.9706	15.9555	3.61719	4.27872	5.0484	4.59132	3.03264
NM_172592	Srek1	17.7451	11.4076	10.4979	7.10665	10.9217	8.49193	8.67688	6.59641
NM_025435	Thoc7	10.8638	12.5416	23.5506	6.29661	9.91834	13.0325	14.2783	6.49477
NM_015774	Ero1l	71.1143	14.4648	13.0915	6.87806	69.2306	32.686	19.8741	10.4542
NM_001145978	Parp4	17.7556	10.9474	20.0561	8.00201	6.58551	7.71519	9.2555	8.7505
NM_001162366	Ptk2b	11.6508	10.8596	10.6748	7.39719	6.03504	8.02941	7.10646	6.1734
NM_134077	Rbm26	11.9261	10.666	10.9171	8.93891	10.6932	10.9756	9.88803	9.64057
NM_146057	Dap	11.1696	13.1129	14.871	9.64081	27.955	28.0457	22.0297	15.4192
NM_026737	Phf5a	16.5778	11.2028	14.7434	7.64931	5.38208	12.4627	14.9041	8.826
NM_025987	Ndufa6	18.8201	14.6577	15.8757	5.16564	5.56909	9.23724	6.64304	7.88408
NM_026025	Zcrb1	10.0327	14.1128	22.2282	7.99374	8.60226	19.1185	18.7688	12.9899
NR_037958	1300002E11Rik	10.1221	20.8613	23.9385	3.5773	4.38058	8.49026	4.40598	8.27223
NM_001347182	Nrros	18.6428	11.011	11.4553	6.87542	7.42887	7.88568	11.627	9.61473
NM_013671	Sod2	17.9333	15.8862	20.095	9.87372	11.987	9.29582	11.373	9.37583
NM_026684	Ndufb10	14.6368	13.4158	26.6489	4.51374	7.65986	18.2187	16.2653	16.262
NM_001164406	Sra1	24.4526	11.1821	11.2515	8.6621	3.56758	6.23015	6.15989	10.0562
NM_145494	Me2	10.3365	11.1696	14.9483	9.75082	9.96461	14.9052	13.4684	9.62147
NM_008577	Slc3a2	26.3485	21.7185	13.6376	8.9984	30.0708	20.9305	23.2965	14.3834
NM_001347439	Smarca2	15.4498	13.9657	12.6809	9.44461	9.27137	12.4155	7.47252	8.81097
NM_026003	Smarca2	15.0172	13.5975	12.3394	9.20732	9.03873	13.9861	10.0021	9.205
NM_001168526	Sgms1	13.4632	12.3075	13.0449	8.38254	16.7659	20.834	19.7523	13.9931
NM_001178013	Sfxn3	19.2486	13.2104	20.0815	7.33377	5.73371	6.68001	7.98231	8.6237
NM_001139509	Nr4a2	191.998	12.239	54.2463	9.44043	15.2127	2.18859	8.07929	7.16272
NM_001081086	Ppig	19.9652	17.5626	20.2833	9.99694	8.01968	11.1648	10.7624	10.9884
NM_146130	Hnrnpa3	15.7068	20.605	17.25	9.37937	12.2157	18.2936	13.8	10.6636
NM_026620	Fam98b	11.6197	12.3972	20.086	5.13384	7.21062	8.20191	10.7647	8.03989
NM_026318	Hypk	18.2679	12.0894	10.1613	8.48021	13.4059	24.7227	14.9578	13.8073
NM_024225	Snx5	13.5799	26.0541	15.7735	7.44053	16.874	19.1167	20.9605	19.9662
NM_001291115	Rbm39	25.2731	42.91	30.8457	5.09269	0.950396	1.1279	2.05827	1.93704
NM_177782	Prex1	11.008	16.4562	15.0651	8.74611	20.9353	26.1689	18.9521	14.3413
NM_001347226	Rpl22l1	22.7251	15.3233	25.2965	8.43463	8.86288	10.25	6.93505	9.87799
NM_173398	Gpr171	80.9387	20.424	18.1168	9.7807	94.0269	32.6399	20.8839	11.0129
NM_177260	Tmem154	28.8262	21.981	11.5779	8.78284	11.8403	19.6643	21.281	13.7393
NR_125731	Hipk1	16.0557	16.7325	15.7999	5.68724	2.72602	1.88328	1.26649	9.92688
NM_153806	Dnttip2	15.9325	14.6332	10.9204	9.89556	8.5014	7.49722	11.5579	10.8504
NM_001164804	Coro2a	67.217	11.2251	16.87	4.7035	19.0927	6.82047	24.3084	15.0763
NM_024173	Atp6v1g1	10.0014	11.1345	17.4926	7.89131	10.5495	12.4729	13.7834	7.87687
NM_009140	Cxcl2	191.18	10.8309	34.2813	3.01233	52.5145	4.39363	23.8776	21.5852
NM_028876	Tmed5	13.3932	14.9087	13.9092	7.95656	13.2394	13.846	15.4229	10.966
NM_009169	Sem1	23.3405	22.2549	16.3063	8.48602	15.6753	13.7011	20.6591	14.8368
NM_001081678	Zfp800	18.3455	15.9417	12.9883	6.35712	6.65528	6.30018	6.44839	5.47871
NM_001190461	Hilpda	128.573	28.6793	12.0316	6.05589	75.8757	50.4469	39.2114	12.1922
NM_001347209	Tra2a	17.9465	12.4989	12.1459	9.81851	7.92311	11.3978	10.4017	9.13689
NM_011680	Usf2	17.0318	10.5727	12.1742	7.95405	12.5713	12.4619	9.95316	8.629
NM_008855	Prkcb	12.9164	13.5407	20.3536	9.91947	6.27393	11.0771	12.0883	12.5406
NM_001035123	Setd6	35.7528	15.8868	21.1861	6.96472	4.14863	12.2143	11.2278	9.39099
NR_033574	Nutf2-ps1	12.3255	18.6842	10.9512	3.45725	7.05613	16.2544	11.1331	8.85072
NM_028018	Ist1	11.9785	18.6519	23.9627	8.82489	6.2791	12.1303	9.59939	8.9123
NM_026693	Gabarapl2	17.4541	14.77	10.979	5.22658	11.2404	17.4734	9.59616	8.71003
NM_001301284	Cyba	19.0648	13.2689	18.5693	6.97065	9.40447	7.47253	19.1459	11.6228
NM_007747	Cox5a	10.0056	10.8888	19.0156	7.01829	16.4973	30.6742	24.9427	16.9784
NM_013646	Rora	35.2223	14.4608	12.688	7.67625	43.8719	34.8482	29.8118	15.0254
NM_010295	Gclc	11.3112	19.0481	10.9591	7.58924	16.4474	12.9901	8.2999	7.48659
NM_024222	Stt3b	14.3503	18.2728	10.1207	6.32033	17.9129	10.9959	6.35147	7.10273
NM_019435	Ndufb11	12.5355	12.0817	16.4924	6.96933	11.0691	14.6081	18.9881	15.6373
NM_029371	Htatsf1	15.7445	11.6947	12.5914	8.44211	14.9577	15.5288	11.7538	10.4883
NM_001290535	Ogt	11.297	13.3174	13.2259	8.34749	8.08006	6.01499	4.59925	4.72164

## Sheet: R5
Supplemental Table 1: Gene expression of FACS purified PBS treated immune cell types (Related to Figure 1)
Transcript ID	Gene Name	ILC2 (PBS)	Th2 (PSB)	G3+ Treg (PBS)	G3- Treg (PBS)	ILC2 (IL33)	Th2 (IL33)	G3+ Treg (IL33)	G3- Treg (IL33)
NM_009826	Rb1cc1	8.61889	21.5573	18.844	13.8647	8.52752	9.66336	8.70337	11.5714
NR_004447	Gm5523	5.55039	16.6713	12.372	17.8507	14.2772	33.8025	34.3469	24.5113
NM_009942	Cox5b	2.81733	10.9218	20.1522	13.8526	24.2371	24.2281	34.2329	16.6827
NM_001290814	Aff3	2.54949	19.1087	11.4598	10.7569	0.544537	7.08128	2.96675	7.94606
NM_001042634	Clk1	6.34305	17.5063	16.5669	22.7647	28.2565	22.5104	23.3663	24.5465
NM_007642	Cd28	1.22067	144.194	73.3249	83.0968	1.20624	162.36	84.6051	73.7155
NM_001281976	Ctla4	2.31072	11.8967	151.05	143.748	28.0259	79.9485	206.018	157.781
NM_009843	Ctla4	0.123448	24.6007	52.9549	129.782	13.4442	52.3849	168.917	171.458
NM_016716	Cul3	9.85772	10.1618	12.6882	11.6829	9.19214	15.3589	13.509	12.1609
NM_009911	Cxcr4	9.97471	37.4845	33.6525	42.325	72.681	60.6006	86.8458	66.256
NM_010016	Cd55	0.181303	14.265	31.7497	17.862	0.835547	4.15315	4.05266	10.9786
NM_133819	Ppp1r15b	7.30312	17.7706	12.3527	15.041	10.5989	18.2497	18.5784	14.9505
NM_001039472	Kif21b	6.83725	20.916	11.5053	31.3848	8.01972	17.7416	15.9481	21.5345
NM_001311148	Nek7	7.31857	15.4784	14.1041	16.5555	19.1837	19.6402	12.9399	16.0065
NM_001164059	Sell	4.92516	56.8895	105.083	61.011	0.796893	17.1952	24.9106	49.2797
NM_011346	Sell	0.45472	19.9691	46.0331	93.6276	0.571545	9.73473	25.8857	47.9767
NM_001038846	Rcsd1	5.18268	13.179	12.2836	11.0116	7.78381	11.84	8.6426	4.79411
NM_030710	Slamf6	0.0211892	30.2506	24.1888	23.1178	0.586324	14.4871	13.0874	14.4002
NM_175026	Ifi209	2.52224	16.8441	36.9778	15.7403	6.89473	18.4893	19.3881	22.162
NM_001162938	Ifi208	3.83493	15.1076	17.6085	10.6435	4.25292	22.6663	11.3019	14.7354
NM_012058	Srp9	4.84093	11.9021	10.3356	10.7648	16.223	19.8643	16.0478	10.3026
NM_011682	Utrn	8.69357	20.5401	13.4443	30.53	12.4735	17.2974	14.1545	19.7541
NM_153787	Bclaf1	7.31462	14.8763	10.3454	13.8411	13.3003	15.1327	12.6054	12.6144
NR_015465	C920009B18Rik	2.56091	13.3397	23.0024	19.2328	2.90238	7.61922	14.6301	15.8143
NM_019760	Serinc1	7.22329	13.6036	17.0953	13.4079	21.5633	14.5118	16.3221	15.017
NM_008956	Ptbp1	6.54222	21.6602	10.2113	20.4869	41.7545	44.0683	43.0717	31.521
NM_010102	S1pr4	1.55527	19.2353	14.1214	30.6869	6.3728	22.6069	18.7225	25.3277
NM_027722	Nudt4	8.35538	28.5303	17.1584	10.7848	25.6364	16.5148	15.3398	12.4577
NM_027468	Cpm	0.305295	13.8964	13.8949	17.0729	3.89385	20.5966	26.0195	17.4602
NM_001288586	Mdm2	8.90851	12.1139	19.3597	11.7963	16.015	20.3015	25.1638	16.1414
NM_019786	Tbk1	5.48762	14.7927	12.5951	10.6945	6.88384	9.50321	9.66191	10.208
NM_016811	Dgka	9.95445	95.3483	61.9541	75.9689	19.7221	58.4478	47.2392	59.5942
NM_178440	Myo1g	9.54541	13.632	13.48	22.358	25.3674	35.792	35.3615	27.4283
NM_139061	Vps54	6.30859	17.1779	18.8265	20.2449	10.3064	18.239	26.9488	23.3643
NM_001169114	B3gnt2	8.05093	12.892	22.0355	19.8975	31.3009	49.0683	40.745	25.863
NM_175836	Sptbn1	9.57465	27.9807	28.7192	29.76	19.8185	42.1705	35.9028	30.3139
NM_028862	Rnf145	3.87045	18.5042	12.2618	19.1197	9.39006	19.674	14.5579	13.7
NM_133769	Cyfip2	8.57079	20.5645	15.8142	23.239	16.8368	26.8931	26.7661	20.8764
NM_001114679	9930111J21Rik1	6.89763	17.7083	19.9006	32.3105	22.3081	19.5198	22.2993	24.8572
NM_001048061	Hnrnpab	8.88219	25.371	17.1652	32.0551	27.1533	52.2632	63.3841	39.5522
NM_009458	Ube2b	7.80865	43.0505	26.0175	33.5329	19.5368	36.7421	27.9667	31.2923
NM_009331	Tcf7	4.28474	156.984	49.7619	56.5591	10.6026	80.784	16.3375	47.2225
NM_153117	9530068E07Rik	6.93352	10.3176	15.4694	10.0476	23.2768	26.8971	19.0601	22.2514
NM_013716	G3bp1	4.29363	11.0422	12.3885	11.9302	13.0645	22.4166	20.0426	11.7663
NM_018738	Igtp	1.66419	30.503	23.2623	42.2722	10.7725	27.3937	39.1298	41.8384
NM_019440	Irgm2	0.411635	11.5594	19.6847	25.6771	3.12114	20.6251	17.7529	25.1489
NM_011308	Ncor1	9.94882	16.0094	10.7947	10.1138	19.6198	15.8883	14.9665	11.1392
NM_146019	Chd3	7.57948	12.9059	14.0836	22.9488	10.1975	15.3326	13.5635	18.3937
NM_025397	Med11	4.91089	13.8643	14.745	12.8367	5.92191	9.86032	12.3458	8.27725
NM_029658	Rflnb	0.571992	42.7666	22.0915	33.4629	0.557445	8.35678	2.43394	16.34
NM_001291190	Ssh2	6.78219	12.4092	13.7016	20.7124	7.52645	21.1862	11.0718	19.7525
NM_011407	Slfn1	1.34557	30.669	10.9614	15.2275	0.261929	34.4412	10.7234	14.4359
NM_013653	Ccl5	9.89187	19.0667	32.4866	11.7452	11.9081	21.307	12.7933	17.5994
NM_153144	Ggnbp2	7.09902	19.8026	21.9948	16.9219	13.6173	20.0831	17.606	14.3927
NM_010688	Lasp1	6.43307	54.4952	22.314	20.9731	15.6269	22.5575	25.0379	22.0633
NM_207231	Arl5c	3.23378	30.2563	31.7288	33.6117	7.16671	13.3205	29.8412	29.9964
NM_028722	Msl1	8.11313	16.3044	19.4484	15.7999	15.5736	16.2314	14.224	15.0355
NM_001301713	Ccr7	2.76532	89.7612	84.4437	156.679	4.83079	24.7623	28.1403	94.6534
NM_007719	Ccr7	0.767257	24.9301	24.7017	47.9753	2.25977	8.55917	8.96848	33.1173
NM_011489	Stat5b	0.165426	10.2574	10.8982	16.8477	3.01201	6.7895	6.47848	13.9485
NM_001081045	Kansl1	8.11837	13.0737	35.3549	15.8608	15.5366	18.4664	16.0192	14.1828
NM_172397	Limd2	9.08767	24.6824	16.2072	35.4904	17.4193	27.7538	28.683	32.344
NM_010655	Kpna2	0.401661	22.7682	16.9411	11.6548	5.26469	24.6193	29.9655	15.5739
NM_008258	Hn1	3.21486	14.396	15.009	32.6364	20.732	30.023	30.2695	28.1768
NM_144551	Trib2	7.11728	23.2846	17.1287	22.7017	3.21014	19.0539	13.1328	23.0909
NM_011899	Srp54a	3.8603	12.8203	12.31	11.2272	9.96413	19.7288	14.5995	13.4229
NM_001310583	Psma6	4.17448	14.5025	14.0629	10.7213	5.92319	18.1697	9.6988	13.6792
NM_001313920	Hif1a	8.60089	21.7784	15.607	16.1369	10.965	28.1601	24.7901	13.6694
NM_030750	Sgpp1	4.03259	25.3562	22.6886	18.036	13.4452	16.2828	17.8093	17.3262
NM_001146176	Max	7.161	25.1233	18.7241	28.3589	22.4147	25.4468	19.55	29.8636
NM_026114	Eif2s1	4.956	20.7347	10.9136	13.5474	12.2091	17.236	19.3749	14.1318
NM_023409	Npc2	3.83215	13.1215	17.336	13.1475	17.0689	18.3186	23.4533	21.8664
NM_001102565	Alkbh1	9.39175	20.4571	24.6299	20.6378	8.39916	24.2242	15.3359	16.0288
NM_183186	Foxn3	6.03514	17.0575	20.7394	30.5337	16.3058	20.9244	22.0974	24.7537
NM_008947	Psmc1	2.82326	18.8302	49.0917	13.9099	7.44061	22.9714	24.6239	20.5991
NM_029803	Ifi27l2a	0.766395	58.7395	131.772	96.0563	24.5662	225.307	243.593	200.356
NM_175654	Hist1h4d	8.13073	25.7496	17.7862	66.8111	67.3412	366.432	307.077	161.52
NM_015786	Hist1h1c	0.498419	11.9345	46.5641	28.703	18.6956	59.6213	58.0892	35.9997
NM_001286100	Fam65b	3.7926	21.0879	21.2643	18.0877	0.737327	12.2006	7.05981	10.6924
NM_175749	Nup153	4.9312	24.0617	10.6296	14.3384	9.65133	16.751	15.4041	12.9709
NM_133228	Zfp87	5.64459	17.2533	11.0761	17.5088	2.53512	13.3778	10.1348	11.5476
NM_010888	Ndufs6	1.67881	12.0824	13.0284	12.623	10.5904	26.5563	21.0176	11.9764
NM_011695	Vdac2	8.68084	12.5574	15.8349	12.6628	24.7384	26.448	31.0724	16.7949
NM_009796	Capn7	8.91723	17.117	10.3056	13.9068	8.82219	12.8162	12.0819	10.5662
NM_016897	Timm23	3.27281	10.7185	21.3009	10.4832	16.5466	26.1838	27.6797	16.5492
NM_027764	Rcbtb1	4.11543	12.8307	18.1515	10.0446	4.40577	10.6242	10.5733	8.93962
NM_007798	Ctsb	8.98606	14.0384	22.5652	16.4892	18.666	18.934	33.5873	37.9703
NM_001033242	Cln5	2.41137	33.375	17.0202	16.7998	14.2533	21.4312	18.6871	13.9431
NM_015822	Fbxl3	9.22951	11.0617	17.5935	17.9918	15.8756	15.5413	18.0099	16.5713
NM_009155	Selenop	8.61271	20.4682	15.1671	14.4336	4.87534	6.46322	14.2116	22.2779
NM_001163138	Card6	2.61961	31.7513	18.6453	13.1495	0.959832	5.42147	3.11585	11.379
NM_001278269	Fyb	5.5259	56.7458	61.9632	73.6314	8.18178	72.1926	41.0393	57.39
NM_001277318	Fam134b	2.88566	10.7052	11.0179	11.7684	5.41089	8.60664	8.29791	12.5689
NR_106173	Mir8097	1.01485e-12	17.2159	42.2068	14.4463	4.7089	5.43008	6.51221	1.3188
NM_009009	Rad21	8.46306	18.9911	11.6511	21.246	20.064	32.7132	33.5601	22.1605
NM_144549	Trib1	7.01469	19.5971	36.4172	32.34	14.8389	40.5966	42.7402	40.2834
NM_172514	Tmem71	1.58843	19.7184	12.3914	10.5577	2.63569	11.5978	4.5566	7.6405
NM_001024716	Triobp	5.63174	21.5725	11.6881	15.1667	9.47699	20.1698	17.3172	12.5398
NM_001289442	Grap2	9.96275	24.1672	18.2779	16.8709	8.66048	20.7672	7.7838	13.3901
NM_177124	Tnrc6b	4.98516	10.2874	11.3755	12.1342	9.51158	9.54281	9.04117	9.76847
NM_172293	Pced1b	8.70521	22.9983	20.9402	12.6664	6.91886	11.2469	8.1712	8.00513
NM_011653	Tuba1a	8.72671	61.1289	35.7672	63.4256	22.7515	76.5971	74.3885	62.7689
NM_025546	Rsl1d1	7.37238	17.6849	16.3022	12.3532	12.6178	18.4984	21.0833	14.765
NM_011949	Mapk1	8.38635	23.642	16.1495	11.2482	11.1034	21.4483	17.0543	12.8932
NM_080557	Snx4	9.8957	15.0251	15.1624	12.7805	11.4588	16.3932	17.306	13.4293
NM_008225	Hcls1	2.9578	13.5884	12.7661	10.5209	8.94652	19.2062	26.0947	18.1835
NM_001146325	Tigit	0.407309	19.4673	37.7672	47.6767	13.1918	26.3553	97.7036	73.2791
NM_001037719	Btla	5.66797	10.0161	11.5185	12.0833	1.32676	11.7481	6.1876	9.67165
NM_177584	Btla	5.95104	10.5165	12.0943	12.6873	1.38978	12.3354	6.49651	8.98877
NM_010508	Ifnar1	4.27964	15.3593	31.8717	28.9001	13.1938	21.8054	24.5613	26.966
NM_008338	Ifngr2	8.83896	19.8114	18.2254	19.9075	13.1565	13.2948	13.1316	15.8898
NM_009510	Ezr	7.26594	37.9296	39.7116	58.4914	19.7953	54.6517	47.5898	47.882
NM_026611	Rnaset2b	2.4285	21.6874	11.8722	15.0583	9.95979	12.6756	14.1715	17.8143
NM_145968	Tagap	5.12932	12.0734	10.5609	27.4324	5.27732	14.6141	16.2731	24.356
NM_001083938	Rnaset2a	8.80371	12.9192	31.084	16.8982	13.8003	21.3539	28.2227	34.3272
NM_011185	Psmb1	6.91372	22.4695	35.5204	14.0124	14.803	21.9401	24.3106	18.2778
NM_016891	Ppp2r1a	1.92763	20.9353	13.9047	13.893	12.3021	21.5626	18.1798	14.6452
NM_026305	Elob	6.14341	29.7166	12.6781	13.0606	18.4175	37.571	36.1603	36.8406
NM_134115	Stk38	5.53939	36.4701	24.7114	23.5769	11.6083	27.0321	19.5222	20.0971
NM_008997	Rab11b	9.66145	17.2992	10.5024	17.5711	16.8463	22.2427	17.5706	19.0968
NM_001347346	H2-K1	6.05244	16.9824	25.9695	21.894	26.2271	23.3545	25.7473	30.0643
NM_013585	Psmb9	4.16825	47.9965	25.3508	40.0721	33.0492	70.7554	57.2782	50.6086
NM_010724	Psmb8	2.03586	12.9574	17.3473	24.3474	23.0205	48.0263	45.6079	40.6531
NM_010378	H2-Aa	8.48704	27.2744	138.546	23.7586	80.0543	43.4554	98.5419	148.982
NM_001143689	H2-Q4	8.3966	10.8848	23.4708	18.3492	17.085	20.8025	21.5767	20.4437
NM_001163632	Satb1	0.850165	21.8017	11.4811	11.092	1.06463	6.30025	2.52153	5.88585
NM_026064	Myl12a	8.75233	16.2292	21.4692	20.3482	33.3205	43.3249	43.7785	26.4245
NM_028887	Smchd1	4.52478	12.5023	13.2519	14.354	7.01088	13.5798	12.4612	12.0414
NM_029999	Lbh	8.02664	31.5991	24.0549	43.0871	13.5412	35.4407	44.2844	41.2855
NM_001081034	Fbxo11	4.91684	11.5434	20.2407	12.9488	9.28299	13.6586	14.3831	11.9005
NM_172965	Sap130	4.82095	14.1303	11.537	11.8715	7.43979	10.3007	12.6437	12.0411
NM_001081256	Kdm3b	9.85536	20.8985	15.5831	26.2144	14.0806	18.1262	16.7871	20.4517
NM_001025388	Eno1b	6.61548	18.8688	28.5205	17.467	15.9645	30.5807	26.8331	23.5546
NM_178686	Cep120	9.98365	15.7443	16.494	11.9117	9.25456	15.6675	12.9687	12.6412
NM_026240	Gramd3	0.458261	97.1138	47.3238	67.7689	0.472288	52.1184	34.1493	55.0921
NM_025776	Rbm22	7.18575	20.4135	10.6907	10.6973	5.98661	13.1149	8.84683	10.4531
NM_001001181	BC031181	7.62292	11.4011	12.158	11.8374	15.604	25.7741	22.2676	11.8776
NM_025797	Cyb5a	6.7168	11.201	35.0021	16.3345	11.0398	9.86621	13.2344	19.9435
NM_026373	Cdk2ap2	9.86539	10.4598	16.5514	25.0242	8.63694	23.9996	23.4359	26.1976
NM_011778	Coro1b	8.89685	15.8817	17.6277	18.5371	23.1967	40.4617	40.7867	32.4028
NM_016933	Ptprcap	9.03088	10.7431	21.0772	20.2023	40.246	43.2231	65.9866	35.1688
NM_031868	Ppp1ca	7.74711	22.6902	25.2418	37.9041	43.0928	97.2341	82.5534	62.802
NM_030109	Sf3b2	7.33215	14.0561	12.2417	16.7131	17.2751	19.7125	20.8764	17.0249
NM_007650	Cd5	0.750072	45.217	43.3846	71.1515	0.165946	75.9905	84.6409	70.5024
NM_021718	Ms4a4b	0.429236	103.475	83.1406	75.2432	2.76523	79.2468	39.666	77.3365
NM_027209	Ms4a6b	2.14236	66.7937	52.5828	73.242	1.35927	69.0496	36.5584	72.7984
NM_017375	Ostf1	9.88941	11.6455	18.6549	11.9999	25.1731	24.7681	24.8042	16.085
NM_021893	Cd274	8.74255	21.6659	45.2441	23.518	17.2992	48.5616	28.9934	30.3266
NM_177603	Frat2	1.19707	15.4738	23.9804	33.0108	1.94982	6.64804	10.3159	32.6247
NM_023418	Pgam1	7.91254	17.385	24.8432	15.7612	23.5204	48.0431	42.4035	31.477
NM_010324	Got1	3.12557	20.6822	15.0166	26.8358	16.5523	31.9362	38.3494	27.7359
NM_013758	Add3	7.05066	19.7402	24.3749	22.8388	3.96155	21.7183	14.0358	19.2862
NM_008859	Prkcq	8.42654	38.2426	17.2673	35.7673	7.53943	29.1125	22.4785	25.5055
NM_145838	St8sia6	2.08922	28.6888	28.9666	22.7082	3.46893	5.84014	6.7	18.4331
NM_198033	Setx	8.26419	14.9626	18.1978	21.8796	10.9674	16.6202	17.7583	15.8059
NM_023871	Set	9.98796	17.3843	15.9928	21.3131	19.3625	22.6391	32.2695	23.8786
NM_012018	Cntrl	5.7457	13.0072	13.2605	10.9804	11.0372	14.0304	13.4512	12.8463
NM_001110145	Ssb	9.57642	10.5105	17.9506	10.8061	9.66102	11.7406	13.7304	7.01244
NM_001098425	Sp3	5.88944	10.4422	13.9928	10.237	6.87126	14.4596	12.5553	11.1828
NM_019769	Chp1	6.67296	13.406	17.078	13.7811	15.0449	17.4465	18.403	11.8292
NM_001177793	Snap23	4.99061	15.6869	21.0609	11.1097	14.2185	9.666	7.37161	8.40265
NM_001081975	Mfap1b	1.4767	23.1262	18.4306	19.7421	15.7344	13.2304	13.6768	18.861
NM_172980	Slc28a2	1.96573	18.6237	10.0481	24.6655	1.08704	8.76952	10.7476	16.7203
NM_001271469	Gabpb1	6.57872	25.7074	24.294	17.9364	10.3954	28.157	32.1216	20.0094
NM_175145	Tmem127	5.40174	11.0612	10.4849	19.3933	16.8316	18.8003	19.8878	17.2439
NM_010090	Dusp2	5.8919	15.3474	21.6041	17.3537	1.67993	12.6938	16.1229	14.4926
NM_009225	Snrpb	8.76272	19.6339	19.2186	11.3874	8.83113	10.0928	15.624	7.83329
NM_011917	Xrn2	3.04406	12.7661	17.493	15.1494	7.26556	14.2811	14.5692	14.5552
NM_026030	Eif2s2	7.87883	11.7052	15.528	10.8247	10.7707	19.6718	19.9341	13.0694
NM_029983	Sla2	5.59103	11.4639	21.5476	10.1842	4.26439	11.7097	9.96669	11.4274
NM_019547	Rbm38	6.87345	12.5965	11.2047	22.6495	5.22561	29.4178	25.5419	25.9109
NM_025598	Ppdpf	4.3651	12.6382	11.9788	32.2332	15.2932	32.6439	35.0217	33.0531
NM_026641	Ift80	0.11675	11.763	22.0086	22.6718	2.16862	2.76004	7.83013	14.633
NM_001310676	Il6ra	2.72405	19.2983	15.2834	18.8863	0.359587	8.64441	7.57423	12.7623
NM_010559	Il6ra	2.60612	18.8347	14.5567	17.9882	0.343955	8.26579	7.57436	12.9176
NM_001271764	Tpm3	7.33063	17.3354	16.8937	27.6152	12.4508	41.8416	27.3799	24.6376
NM_001293779	Chtop	4.84011	10.1504	12.1184	16.1591	5.24597	15.6825	11.2259	9.86934
NM_011313	S100a6	4.26939	13.325	14.7536	29.6765	72.1066	110.647	160.619	92.6888
NM_001038708	Cdc42se1	1.35134	21.5484	19.8947	18.2146	7.6718	31.1579	28.9096	25.3058
NM_001009935	Txnip	4.51027	15.2763	20.9	22.5149	6.0578	6.71136	8.07964	12.5557
NM_023719	Txnip	4.75539	13.3586	21.1484	19.0763	4.02752	6.16348	4.52828	10.6487
NM_013486	Cd2	0.804989	47.8037	116.702	141.372	2.55106	135.83	145.121	144.768
NM_025679	Sike1	5.53595	13.752	16.6995	25.9013	11.7897	14.9905	12.189	10.7347
NM_007901	S1pr1	4.40281	108.388	53.6155	91.5419	7.01836	61.8417	24.7616	58.7496
NM_001310753	Dapp1	1.65072e-06	14.2155	10.4528	11.6612	2.40961	6.4217	9.45896	14.2038
NM_021897	Trp53inp1	4.94454	11.7281	17.9228	19.5287	10.3208	14.5571	15.733	18.8403
NM_001109661	Bach2	4.57379	13.3601	16.3134	16.1636	5.85256	4.59478	3.95806	9.07099
NM_001038993	Rnf38	6.89275	29.3615	18.257	29.7114	11.0367	18.828	18.1545	19.5597
NM_175201	Rnf38	3.21554	21.0772	13.5738	12.431	7.28415	10.8687	11.9154	13.4138
NM_029077	Trim14	9.42572	16.0722	26.5417	13.2227	10.3239	11.567	15.4368	14.4842
NM_001282737	Magoh	3.47484	12.3107	26.8627	13.0778	15.0088	16.2025	24.709	13.8592
NM_029868	Gpbp1l1	7.11698	10.4847	14.8425	19.1998	13.1583	17.8616	18.5515	18.1909
NM_133716	Smap2	1.91379	13.2722	20.1881	11.2095	12.6759	15.7366	14.9137	19.268
NM_019641	Stmn1	5.59881	28.6599	21.5121	16.3712	16.0689	45.5343	61.6234	34.4013
NM_001256380	Prdm2	7.81586	17.2034	15.3108	11.2366	7.60225	14.5291	9.09857	11.6481
NM_026395	Rer1	8.86395	22.5674	19.1672	18.8991	22.8254	28.5708	30.3973	26.6127
NM_011659	Tnfrsf4	0.944975	17.8454	43.1224	54.9394	8.81889	66.9593	111.97	66.428
NM_001302129	Cenpa	0.0232631	10.3906	18.6016	14.7778	3.49336	8.7236	12.9895	17.721
NM_001243123	Fam193a	9.60875	11.6594	21.6513	10.0102	8.57684	11.3223	7.56863	9.69886
NM_178407	Arap2	6.7664	15.0537	14.2683	13.3452	6.98001	12.0557	8.06615	10.9214
NM_172777	Gbp9	1.11874	10.1671	14.0186	11.9206	9.81036	12.4905	10.4562	15.1788
NM_133897	Lrrc8c	7.34237	21.8206	19.7483	13.7902	14.139	26.8422	28.113	20.8087
NM_026718	Ankrd13a	7.58298	13.0344	12.2711	11.5802	16.2503	21.713	16.7186	14.2327
NM_001081203	Sbno1	9.67587	11.8683	11.2378	10.9756	13.0005	13.8784	15.9318	10.4241
NM_199068	Foxk1	6.532	17.5546	11.5904	16.7868	8.64964	13.2646	11.763	14.8402
NM_183308	Pon2	5.05542	11.2922	40.3139	34.9711	19.2848	47.297	47.3612	46.4577
NM_207176	Tes	8.58279	25.1514	14.7487	18.5513	11.658	19.7423	18.9997	19.2349
NM_001169577	Ube2h	4.89802	21.9779	36.5125	39.3475	24.1045	41.9947	31.8597	35.2822
NM_174960	Gimap9	1.825	17.1688	13.4593	18.2108	1.98607	8.43874	9.8239	18.0725
NM_001243200	Gimap4	1.43967	93.754	57.2621	31.2922	0.571457	3.37585	24.148	28.2798
NM_001243201	Gimap4	1.24464	20.3393	62.8234	11.5574	1.47995	0.0224932	0.893711	2.96646
NM_174990	Gimap4	4.57348	76.632	38.1545	94.7017	3.99469	92.3945	70.0585	99.8761
NM_153175	Gimap6	8.72793	66.0996	62.2646	71.3197	9.19413	34.4608	26.833	49.9086
NM_008376	Gimap1	6.19197	18.7093	26.1003	39.6717	12.4972	25.4144	25.2454	35.799
NM_175860	Gimap1	7.56056	22.8287	31.7558	46.4079	13.1252	30.9214	29.1129	41.8315
NM_145568	Krcc1	2.54491	13.887	29.6035	12.7916	22.0355	22.1456	20.3583	18.8485
NM_011865	Pcbp1	3.21867	12.4892	12.5906	14.4224	20.8632	29.1005	28.2009	21.0452
NM_018815	Nup210	7.45909	14.6492	10.1853	14.6786	12.2541	25.2973	21.7563	16.3278
NM_001166429	Hnrnpf	6.21538	23.5529	15.9611	21.7011	18.1233	26.8173	33.4481	24.0525
NM_013488	Cd4	0.330608	164.339	92.8178	116.926	0.721074	197.286	101.578	129.6
NM_001033126	Cd27	1.86315	28.7217	24.4872	89.6827	11.0119	6.72729	61.1716	86.6292
NM_001286753	Cd27	2.781	13.9872	29.8756	64.9483	0.784264	12.5278	17.7396	36.8189
NM_009875	Cdkn1b	4.38933	14.4596	17.4015	13.584	6.69791	12.3331	10.5876	14.6864
NM_019426	Atf7ip	9.93018	21.4608	19.1086	29.4117	10.7065	20.5849	23.8106	26.8418
NM_001301301	Arhgdib	7.38196	10.9044	12.303	29.8241	19.7604	42.6744	34.2941	39.5733
NM_009908	Cmas	8.23623	46.2114	25.386	19.0901	12.16	23.2958	18.0255	29.0019
NM_029250	Etnk1	2.91564	13.627	14.1947	11.9867	12.6561	16.4362	12.7562	10.4571
NM_001347513	Fgfr1op2	9.14144	19.7614	11.6522	12.4151	15.1015	18.8684	20.5984	15.8295
NM_001289662	2810474O19Rik	6.10317	13.5002	15.1631	11.7519	3.74815	7.52368	6.43984	9.55655
NM_026054	2810474O19Rik	7.24692	16.3868	15.9183	13.7437	4.78026	8.77548	8.09215	10.6367
NM_172894	Ppp6r1	6.22715	13.6466	13.3975	17.2752	12.2805	22.3984	17.2581	17.6865
NM_026885	Chmp2a	5.7398	18.0446	15.5028	19.9258	15.8337	21.6336	24.4771	21.9352
NR_104069	Vasp	5.84404	10.9165	29.6442	37.4779	40.4642	74.94	74.8501	51.6727
NM_011827	Hcst	9.22142	14.6458	12.3998	19.2138	20.7145	37.9348	25.4064	34.7946
NM_025498	Psenen	8.78929	13.4647	11.1907	29.9279	30.2845	31.2449	52.54	40.9056
NM_025628	Cox6b1	3.57962	12.3059	14.1538	23.9115	25.2124	33.3033	37.9766	39.8281
NR_102727	Ldha	9.51801	69.8755	32.6374	59.5102	188.578	265.858	168.131	88.8598
NM_028410	Thap12	6.33977	15.9082	12.7232	11.5194	14.0817	17.9122	23.0462	15.3308
NM_025668	Spcs2	9.03884	13.7609	10.4975	10.5968	16.4658	16.8915	22.0309	12.8174
NM_023835	Trim12a	7.8641	25.0166	15.7128	12.868	12.9131	21.0801	12.2874	11.4151
NM_170669	Rps15a	9.33586	14.5468	11.8512	17.0044	16.7843	20.1038	17.1159	21.0371
NM_021887	Il21r	0.949888	81.4117	60.5409	59.4637	3.54493	52.0353	59.7558	56.4051
NM_025347	Ypel3	9.3246	17.6909	16.2101	29.3815	19.2869	14.6752	25.966	25.4366
NM_001081117	Mki67	5.7416	65.3395	37.5706	20.9652	21.9126	81.669	94.6724	43.4156
NM_001136071	Lsp1	6.23789	18.4416	13.3599	16.5865	13.2965	30.6739	25.9103	25.1563
NM_001271509	Lsp1	3.97865	12.4625	21.867	14.8997	8.70078	18.0684	14.2058	15.0905
NM_009025	Rasa3	5.9469	21.9512	21.3744	24.3737	2.74446	19.9067	13.618	22.7533
NM_029116	Kbtbd11	5.91454	47.1115	34.5343	70.6034	1.99035	34.7655	35.352	61.12
NM_026455	Fam32a	2.54787	11.3226	12.4378	13.4561	6.89604	16.8996	14.049	15.0285
NM_008452	Klf2	0.929697	16.7254	20.0691	37.7481	1.89065	6.58099	10.1917	23.4747
NM_019794	Dnaja2	3.97062	12.0941	16.6629	15.471	13.7768	15.2228	19.2972	15.517
NM_001033142	Rnf166	5.471	21.4643	13.1454	16.879	35.0948	29.3408	21.6937	19.4108
NM_010578	Itgb1	5.89606	87.1705	38.4031	42.2512	28.6528	93.3734	50.1406	54.2324
NM_133214	Smco4	8.93296	28.2502	20.8469	19.7428	27.2191	100.661	64.893	42.0744
NM_010493	Icam1	8.17949	14.6198	34.0188	14.0471	12.968	21.9915	42.3749	16.4378
NM_026130	Srpr	5.01037	13.8294	26.5739	18.0907	14.1206	16.658	16.5224	16.302
NM_181324	Ddx6	8.92293	14.1856	12.6582	15.8481	12.9485	16.7063	15.0134	15.7857
NM_009850	Cd3g	7.78509	37.7142	19.2327	38.5245	9.00588	53.2557	49.8489	49.0086
NM_013487	Cd3d	0.512897	28.3078	22.2348	22.4872	0.150589	29.7354	30.0539	29.286
NM_007648	Cd3e	1.68638	577.433	264.036	354.97	7.09319	455.447	409.25	412.351
NM_198609	Rsl24d1	6.94703	12.9809	14.5534	10.0088	3.55298	11.8202	13.7241	9.36328
NM_029896	Wdr82	7.89625	11.6411	15.5886	15.6601	8.99552	12.3599	12.3594	11.3969
NM_001081340	Setd2	9.81157	13.2911	24.0923	13.082	11.0644	10.5895	12.3196	11.6737
NM_009916	Ccr4	7.27557	31.4961	27.5315	53.859	47.8301	146.026	122.479	96.212
NM_029575	Tgfbr2	9.21678	28.2278	14.3001	11.2023	21.3462	24.1812	9.45543	9.12113
NM_001009947	Dock11	8.54355	13.1469	15.4648	14.1555	10.6291	15.2434	10.8164	12.3212
NM_008224	Hcfc1	8.46824	16.0269	12.4484	13.475	11.2507	18.2238	20.1136	12.5203
NM_001290421	Flna	6.198	12.9151	11.805	12.5956	8.28851	20.7399	16.2322	13.671
NM_010227	Flna	7.0619	14.7152	13.4507	14.5837	9.80921	23.6296	19.1505	15.5752
NM_008784	Igbp1	9.03247	10.1835	11.0145	10.4723	17.6044	14.3022	13.1057	15.5281
NM_001081477	Brwd3	4.36816	10.9306	11.2859	10.0109	5.91448	5.61999	7.39801	3.79323
NM_010286	Tsc22d3	0.0967243	18.2397	18.6035	24.4017	8.89192	18.598	15.3355	14.9298
NM_021389	Sh3kbp1	2.9503	16.2908	14.2899	18.8161	6.00537	20.5231	16.7958	15.875
NR_110970	Sh3kbp1	2.46509	15.0802	12.9005	16.7322	4.87417	19.2507	14.6386	13.4655

## Sheet: R6
Supplemental Table 1: Gene expression of FACS purified PBS treated immune cell types (Related to Figure 1)
Transcript ID	Gene Name	ILC2 (PBS)	Th2 (PSB)	G3+ Treg (PBS)	G3- Treg (PBS)	ILC2 (IL33)	Th2 (IL33)	G3+ Treg (IL33)	G3- Treg (IL33)
NM_028696	Nabp1	13.6578	5.64529	4.54217	15.0345	61.2838	56.3968	34.9131	23.9287
NM_022018	Fam129a	17.5864	9.38063	8.48947	11.5751	43.9964	22.5192	34.0698	17.8591
NM_145925	Pttg1ip	21.3571	4.5749	4.61974	16.0746	18.7817	15.4457	11.4863	13.9507
NM_177411	Rab5b	17.3492	7.27241	5.91658	11.4813	7.75655	9.54775	9.52331	11.098
NM_013917	Pttg1	20.0525	8.82531	3.67643	17.9332	7.8464	8.39566	12.0151	12.4443
NM_009720	Atox1	10.5516	5.85268	2.8832	11.8759	15.743	18.6752	21.0488	25.6483
NM_172261	Ppp1r9b	14.1393	8.89236	6.1188	12.295	16.1231	16.4603	9.05572	10.4344
NM_025710	Uqcrfs1	11.0662	5.02886	3.80872	10.2478	14.8616	21.4647	17.5804	14.8141
NM_025933	Higd2a	25.4556	5.23788	7.12794	17.1443	16.9897	26.7707	23.1816	25.3285
NM_021310	Jmy	14.1966	9.71456	9.83807	12.1451	5.04129	7.71137	7.26872	9.74984
NM_139227	Atxn7	13.6988	3.95637	7.30575	12.1114	14.3017	13.3026	11.4823	10.2595
NM_001142441	Sap18b	14.2796	8.2655	1.30241e-06	10.0755	8.06738	19.8862	18.1339	12.742
NM_013818	Gtpbp1	11.6135	6.41627	1.45684	11.7153	15.409	24.9946	17.1835	11.7155
NM_026666	Ubn1	16.6126	9.06179	9.08932	13.2798	10.3144	12.3245	12.9116	9.8417
NM_019403	Rnf5	18.8196	1.85795	3.9686	13.9806	9.3034	11.7342	13.8092	9.75784
NM_009085	Polr1c	16.6487	4.10728	1.87733	10.758	11.664	10.1928	8.46343	7.80017
NM_145353	Yipf3	24.9145	7.45637	4.67903	11.1503	7.17054	13.5236	15.5669	10.9925
NM_020048	Med20	10.1069	4.84872	5.50945	11.3181	7.77008	12.9034	8.08718	11.8433
NM_054082	Mta3	15.5256	9.15951	9.13011	13.6164	9.40135	13.6742	17.0712	20.4128
NM_008540	Smad4	12.3067	8.78107	8.79188	11.6292	9.60865	13.4999	8.05018	9.84507
NM_207206	Lpcat4	10.0422	4.41091	0.929536	12.251	15.389	19.4532	9.80374	9.47859
NM_009754	Bcl2l11	12.255	7.0853	8.33805	11.1852	2.90051	5.36213	2.71289	3.59628
NM_130884	Idh3b	18.9163	2.69158	5.16768	13.1124	15.2471	24.4762	18.4394	13.9585
NM_025516	Ergic3	12.7148	7.06736	4.67358	12.4204	16.1259	14.9317	14.0918	11.6117
NM_133242	Rbm39	19.8647	9.87028	9.8955	19.1625	27.1525	28.3749	17.5686	16.2644
NM_009057	Slc50a1	19.4567	4.91524	1.45807	11.5297	8.62275	11.4195	11.2592	9.1441
NM_011342	Sec22b	10.7491	8.27457	2.8527	11.0543	10.9876	14.6996	13.8001	9.9059
NM_138593	Larp7	10.3883	8.53356	6.09688	12.0245	7.3924	14.1767	16.0142	9.56382
NM_010591	Jun	26.8088	7.88104	6.30826	16.9544	39.5377	6.90022	13.333	19.2255
NM_175036	Leprot	14.5709	4.93213	3.80165	12.9718	13.2645	10.6419	10.4591	9.74686
NM_172697	Prpf38a	12.8325	2.01149	5.15445	10.4304	3.42815	7.24704	6.38882	7.70242
NM_008917	Ppt1	30.2308	5.21613	7.95922	10.5519	17.4176	13.4956	12.6659	13.6651
NM_153159	Zc3h12a	13.0775	7.13577	9.4094	12.981	14.6272	16.9699	22.3154	15.0755
NM_194462	Akap9	10.3211	8.48363	9.05531	10.4424	9.97219	8.00143	8.92563	9.15884
NM_133697	Smim14	18.6659	4.18722	7.6231	10.1368	12.4937	12.2152	7.51728	6.95595
NM_020582	Atp5j2	45.4769	2.60565	9.37175	16.7436	18.1148	27.1915	29.5949	19.2283
NM_007836	Gadd45a	21.6796	6.19621	6.64598	13.4606	3.97156	2.47742	2.49012	5.22974
NM_016794	Vamp8	11.1089	2.37194	9.64	20.3264	28.2114	29.3724	35.3355	18.0061
NM_007638	Cct7	10.224	9.41973	9.04383	15.1312	17.6199	24.961	28.911	20.0566
NR_104478	Rab43	16.552	7.16597	3.0787	10.4186	10.2018	12.0441	10.4881	10.8654
NM_009320	Slc6a6	10.2395	2.71571	7.58646	12.5059	22.1604	23.1895	21.6867	19.2759
NM_173005	Setd5	12.8841	5.68896	6.88394	10.3105	12.496	12.8222	11.8847	9.1271
NM_194339	Bms1	15.4033	3.61715	7.42154	10.4597	7.3865	9.532	9.73716	6.46384
NM_001199083	Wnk1	12.4963	5.6968	7.73146	15.5846	11.5089	10.4634	9.63865	10.2073
NM_146176	Cnot3	18.5621	7.67397	6.80316	15.1502	6.55012	12.0914	8.98646	10.5174
NM_011577	Tgfb1	19.5315	8.96457	9.1389	14.2274	63.4722	43.6768	45.2138	28.1483
NM_198027	Alkbh6	20.9338	5.97336	8.33876	12.3287	9.71894	7.0379	7.11525	8.79903
NM_197991	Emc10	11.9331	6.90964	6.54907	10.3009	8.26736	11.6489	6.07862	14.1087
NM_173863	Crtc3	11.4628	7.83312	5.29663	15.1309	13.6573	9.11701	8.39989	9.75516
NM_133947	Numa1	12.5526	8.58658	6.74056	15.0709	10.0999	11.8558	10.1786	10.0575
NM_001081212	Irs2	31.4722	3.45292	5.98044	12.9959	54.1714	4.76242	6.42071	8.44843
NM_025917	Use1	22.6251	9.94493	8.19206	16.9045	16.6026	27.0634	25.2165	25.225
NM_019662	Rrad	40.1713	2.21946	7.07191	10.8515	23.8705	17.0204	18.0008	17.2866
NM_001163262	Cmip	12.8108	6.53325	4.74798	22.9858	14.8848	20.2315	25.1456	25.727
NM_016876	Eif3g	12.9501	8.0736	6.88177	20.774	21.6464	21.6407	26.4813	15.7321
NM_011149	Ppib	10.3317	7.07954	5.04626	20.889	48.3725	40.4578	38.5866	34.2534
NM_175537	Zbtb38	11.6096	7.93077	9.10628	11.9818	11.208	9.86436	12.0981	8.81362
NM_153287	Csrnp1	49.2083	9.98117	8.63451	18.6784	28.0376	26.3726	31.4293	25.3345
NM_001110310	Snx12	17.9844	5.81327	5.91627	14.666	14.9021	16.7603	20.1995	21.4277

## Sheet: R7
Supplemental Table 1: Gene expression of FACS purified PBS treated immune cell types (Related to Figure 1)
Transcript ID	Gene Name	ILC2 (PBS)	Th2 (PSB)	G3+ Treg (PBS)	G3- Treg (PBS)	ILC2 (IL33)	Th2 (IL33)	G3+ Treg (IL33)	G3- Treg (IL33)
NM_001102430	Arfgef1	6.32072	8.93152	17.9653	14.5321	11.8275	12.2815	11.54	11.0624
NM_153064	Ndufs2	4.94908	6.12642	10.4887	10.2199	14.6673	18.7465	18.0095	10.5035
NM_007649	Cd48	5.52532	8.70681	13.5352	28.863	17.112	36.3487	40.1425	37.2649
NM_013730	Slamf1	0.0380666	9.52711	11.4445	16.7153	0.138376	10.2952	10.3669	15.5309
NM_028440	Abracl	4.90561	5.37054	15.7777	18.4463	12.5044	32.466	32.2631	20.9247
NM_011361	Sgk1	0.945918	1.28264	19.4626	11.2561	5.70709	12.0272	17.0312	11.2471
NM_001177775	H60b	2.47469	9.0941	21.2731	12.837	2.49714	6.24324	4.30053	9.7494
NM_153055	Sec63	8.82378	9.98916	10.1287	10.4449	6.93477	6.60708	7.51948	7.87246
NM_009846	Cd24a	4.78935	0.827001	27.0787	14.5702	5.38835	10.3275	18.3985	19.2336
NM_010798	Mif	6.52602	9.02073	14.1329	19.0181	14.3576	29.3918	40.2899	32.6306
NM_001077184	Bsg	4.67634	7.69047	17.8091	18.4666	20.3971	33.5647	33.2415	29.504
NM_025313	Atp5d	3.08588	3.84439	12.0716	24.4544	48.4586	47.7955	50.5349	47.8891
NM_146008	Tcp11l2	3.23312	8.01626	11.9759	21.2976	6.62841	8.64266	6.90298	11.3034
NM_008218	Hba-a1	7.20522	9.57467	12.0335	10.9756	3.17772	3.6318	2.02619	3.56421
NM_001291058	Cd68	0.154308	0.119327	20.7986	12.3073	8.34072	7.21559	20.2041	30.8448
NM_019726	Gps2	3.914	6.07016	10.4961	11.7686	7.87998	8.7934	10.9092	14.2746
NM_013625	Pafah1b1	6.78794	6.35695	12.6801	11.8112	9.89401	12.1098	4.9877	9.16975
NM_001012309	Nsrp1	6.04218	6.52328	15.8868	12.7585	5.16042	8.35772	11.386	10.9081
NM_001024205	Nufip2	6.40376	9.36493	13.1485	10.7194	7.26894	9.36553	8.94492	7.98755
NM_009923	Cnp	0.0577108	5.20275	11.7842	23.8774	5.54315	17.74	19.6736	13.7332
NM_001164062	Stat5a	4.0772	4.00397	12.3297	13.6306	7.15519	8.80071	11.5632	11.0126
NM_145823	Pitpnc1	7.2029	4.39173	16.5541	11.5351	12.9181	9.2859	6.50977	8.34347
NM_007707	Socs3	2.42911	2.11978	11.5992	12.5194	3.57123	15.51	15.3957	21.5478
NM_172421	Asxl2	6.84733	6.7688	11.8212	10.7535	9.00271	6.71088	5.89987	5.76542
NM_007861	Dld	6.75563	6.7435	18.3464	11.3639	11.2462	14.2015	15.8912	11.5693
NM_178744	Zbtb1	8.80281	9.34563	20.6071	10.2841	12.8599	18.5411	19.1712	14.2236
NM_009856	Cd83	1.49481	2.86487	16.121	12.9318	22.1751	13.8633	36.7567	26.3925
NM_001282055	Ddx46	9.82051	5.41887	14.0095	11.0243	12.3709	16.5332	13.4837	13.6955
NM_001289474	Erbin	9.17365	3.01301	24.168	10.2167	10.3428	7.62639	6.92592	6.21641
NM_024221	Pdhb	8.98054	5.02181	15.1711	11.7415	16.1652	25.8767	17.2402	13.9241
NM_001033270	Slc4a7	7.26098	4.54866	11.738	13.0343	10.8461	11.7944	11.5547	12.133
NM_027871	Arhgef3	0.46681	2.51269	10.5728	14.1455	6.42124	8.58099	5.18801	14.6005
NM_022993	Lrp10	9.90844	9.73163	16.0496	20.5211	25.5626	23.4685	26.052	19.7236
NM_015771	Lats2	9.13962	4.0244	11.4553	21.9982	2.71595	10.2189	11.9611	18.6952
NM_001164327	Phf11b	0.158654	9.43767	10.1275	14.351	5.85597	32.602	42.0582	25.0488
NM_008929	Dnajc3	7.57072	7.2193	10.0541	10.135	10.717	16.9095	13.0846	10.6384
NM_145930	AW549877	6.88326	9.87057	12.4297	10.1062	12.1223	7.12234	7.27182	8.50094
NM_007637	Cct5	8.04218	9.96041	13.0275	21.7186	19.8828	23.9558	26.3343	18.1551
NM_008197	H1f0	5.87832	3.66516	10.0409	10.2261	14.7622	32.8962	40.6504	18.8918
NM_008971	Twf1	0.894853	2.41256	11.7406	12.8098	6.73673	10.5082	9.13213	9.00112
NM_001171036	Tmbim6	5.14442	6.94941	16.3174	11.991	16.3291	17.6783	14.8158	14.3178
NM_001159361	Dip2b	4.79048	3.51112	12.6845	13.8814	13.459	16.6111	11.617	12.8976
NM_025385	Prr13	0.26719	1.30141	10.0754	27.4898	19.309	12.5722	20.9475	18.2973
NM_026468	Atp5g2	2.92577	9.76516	12.3356	13.4951	25.8258	39.3062	37.9985	28.8122
NM_019817	Copz1	7.85051	1.86733	18.381	11.9777	11.9159	14.7471	14.7608	14.5047
NM_153505	Nckap1l	9.98212	9.40341	14.6604	13.4524	11.5612	18.2539	16.7284	16.3227
NM_001039530	Parp14	2.65768	7.11711	10.8363	10.0505	7.52486	19.8487	19.7443	15.449
NM_021301	Slc15a2	8.74185	6.78522	10.2174	10.2924	0.571237	1.24008	1.29111	1.22427
NM_009840	Cct8	8.04049	8.3132	16.305	12.4337	8.81678	13.3649	15.7596	9.71712
NM_021720	Donson	8.65539	5.3504	14.8844	15.8458	4.6311	14.1616	10.265	12.3961
NM_013759	Msrb1	8.26245	2.57552	37.2504	10.2521	7.6345	7.47933	9.89105	7.15679
NR_004446	H2-K2	1.63119	4.46646	16.36	10.3508	4.54458	12.3769	9.27738	6.68868
NM_001252457	Ddx39b	8.91657	3.74804	18.8573	16.4818	19.8769	22.5496	18.4882	21.8333
NM_024182	Riok3	4.61632	8.51602	19.7363	12.1119	9.8343	9.98732	11.1436	9.72346
NM_009793	Camk4	4.2301	9.45144	11.9162	11.291	5.20985	11.9204	11.6118	11.6863
NM_001025245	Mbp	8.36743	8.40739	11.156	11.787	13.6768	16.426	10.5818	10.2742
NM_144869	Gstp3	0.353709	0.652137	10.6266	12.5422	18.2268	21.8202	37.415	31.1781
NM_016892	Ccs	0.0645368	8.47608	14.6236	10.4198	1.48879	2.26614	4.37204	12.1365
NM_026329	Polr2g	0.569771	8.88977	10.3297	12.0771	5.37296	8.22002	12.9374	14.4118
NM_001081196	Hnrnpul2	6.01918	8.24836	12.8445	13.9045	18.1335	20.5467	18.3486	17.3831
NM_001164202	Gm8369	0.184109	2.69538	16.433	16.7435	0.249885	5.37831	8.38341	13.0496
NM_001111100	Lipa	4.06687	8.8479	12.5344	10.1726	7.40587	7.49622	8.55495	12.0228
NM_001113408	Ldb1	7.30134	1.59463	15.2766	11.1212	12.1755	12.805	13.2879	9.10003
NM_016860	Actr1a	5.93961	6.66701	10.123	13.6373	10.539	21.2629	18.3619	15.073
NM_011529	Tank	2.94319	0.0358955	16.4909	10.2983	3.80023	16.0491	24.2023	7.37447
NM_133649	Slc12a6	2.03986	7.28094	10.2862	14.2768	7.8249	9.14576	10.3821	12.8396
NM_009976	Cst3	5.54893	8.00232	43.2793	21.538	51.4366	30.2199	49.2023	57.9311
NM_027016	Sec62	8.34632	6.51586	11.8069	12.3929	11.0884	8.7189	9.16442	11.0396
NM_025442	Alg5	1.98247	5.75611	10.714	12.9719	12.5845	12.4552	15.1424	12.2058
NM_001253713	Mbnl1	8.82575	8.2939	52.8082	23.2565	28.365	35.6513	16.4354	26.9875
NM_001293778	Chtop	4.53424	9.50818	11.3507	15.8463	4.91438	14.9344	10.5222	9.7059
NM_001267695	Ctss	4.66276	3.756	30.9329	15.1678	20.9341	25.0325	35.2985	47.6052
NM_021281	Ctss	5.20483	4.19271	34.5327	16.9311	21.1889	25.0312	39.4071	52.4814
NM_001276402	Lef1	0.0465274	4.77487	12.1496	10.2858	3.17089	9.88621	6.75843	10.255
NM_009740	Bcl10	4.22642	8.26958	12.0025	21.8198	13.3775	24.9221	24.5467	21.3071
NM_001199105	Trp53inp1	3.48193	8.26304	12.6782	13.8283	7.27153	10.2666	11.1172	13.3409
NM_134097	Topors	3.33167	9.0109	13.4474	10.9532	5.02681	8.99367	8.01005	7.64709
NM_139291	Cdc26	7.17378	8.15293	19.2766	14.1386	9.51326	10.7512	6.51863	8.03192
NM_177732	Slc35d1	4.50957	4.15302	14.2479	21.1359	2.82855	7.0025	9.37667	17.1435
NM_021473	Akr1a1	4.43834	4.83447	18.4514	16.6292	29.4415	28.2213	35.6561	21.0763
NM_011970	Psmb2	0.765107	6.08364	13.7764	11.2172	16.9239	25.3316	29.026	19.055
NM_133889	Bsdc1	1.01977	7.34255	12.9276	13.2047	5.88593	8.59624	6.34357	6.7432
NM_025994	Efhd2	2.18455	5.17656	12.1139	11.6589	17.1959	13.6347	15.3136	12.0117
NM_001085492	Rere	7.90952	8.86385	12.3744	15.7854	6.28018	6.42689	6.18087	9.18905
NM_001077508	Tnfrsf9	5.78645	3.52085	37.5666	12.8235	3.83653	17.2141	83.8653	26.5935
NM_011626	Tmem165	2.63543	3.52351	12.4952	10.946	6.4437	9.60953	11.7237	6.10619
NM_001159900	Hopx	1.09051	9.08464	28.5603	25.9453	1.57132	33.7732	107.099	39.863
NM_021274	Cxcl10	9.62767	7.69749	13.9601	14.9343	44.5304	79.4113	102.13	51.5316
NM_194336	Gbp6	1.39012	8.03201	19.2653	10.1016	11.7947	23.1423	17.6353	15.4428
NM_024216	Gpn3	3.02882	3.98933	15.4928	10.998	9.75496	8.52431	11.5861	10.2872
NM_025438	Rsrc2	5.5195	9.58951	12.3558	13.8027	15.6756	14.5942	9.44353	12.0711
NM_013812	Cdk2ap1	9.85637	8.866	13.3558	13.6218	29.8549	40.9257	33.1954	23.7558
NM_001312867	Eif4h	2.68125	9.27587	10.4464	13.2963	13.3726	19.7481	26.3505	15.6555
NM_001347530	Rac1	8.40987	9.13587	13.5056	10.6167	9.42244	14.5642	14.5926	11.2514
NM_013557	Eif2ak1	6.29486	3.85736	17.8006	13.3263	11.0842	14.0444	16.8062	14.2342
NM_011908	Ubl3	8.3191	7.69917	21.5919	18.25	16.1672	21.0869	21.1915	24.0868
NM_001033430	Kdm7a	6.45906	8.86612	12.4129	10.9223	7.53486	9.59006	6.99585	9.9622
NM_199143	Znrf2	7.44227	9.29593	10.393	16.5132	9.51536	15.2404	12.2613	16.8878
NM_024288	Rmnd5a	8.32084	7.4216	20.7257	12.7766	13.2176	11.0154	13.3053	8.56599
NM_138677	Edem1	2.88792	7.58069	10.1364	13.8857	8.71836	15.7642	14.3576	15.4547
NM_026988	Ptms	0.693966	4.90971	11.1524	15.2341	20.4123	11.7151	20.8056	22.7019
NM_053109	Clec2d	5.62793	5.11241	13.7013	18.7881	14.7333	21.0453	19.9028	26.5015
NM_025348	Ndufa3	3.56714	2.89356	25.4015	13.7638	16.4785	25.409	25.2248	26.707
NM_178900	Prkd2	0.551689	3.84514	10.5835	12.2319	4.91685	9.03012	6.41953	10.4969
NM_007590	Calm3	7.19073	9.99159	10.272	15.385	28.7414	43.6357	31.206	18.6628
NM_027514	Pvr	0.100386	6.12375	10.7481	10.3565	1.1096	5.82346	5.64854	8.9433
NM_007817	Cyp2f2	0.00937024	0	10.5468	12.4238	2.29524	0.0560045	3.22471	5.66037
NM_001306222	Nfkbib	4.27324	2.12022	19.289	10.6733	12.5326	14.0943	11.576	10.445
NM_011662	Tyrobp	8.76796	0.0914971	19.0988	17.6771	14.7609	10.67	22.6163	28.1252
NM_001013811	Fam169b	4.03827	5.40584	13.4924	13.9574	3.8947	6.72706	12.126	13.0945
NM_001113379	Lrrc32	0.272611	0.787125	42.6176	135.749	0.344902	7.75279	45.722	95.2334
NR_033804	Art2a-ps	1.70945	6.78095	11.4328	20.9107	1.21026	6.76559	15.6322	23.9881
NM_001243040	Gm4070	8.54708	5.66416	11.2531	13.6704	5.94048	5.10048	9.58984	13.5463
NM_001039160	Gvin1	8.36631	5.59842	11.0579	13.4742	5.89501	5.07059	9.45197	13.5617
NM_009294	Stx4a	7.19577	8.46598	11.7357	13.0937	17.1713	22.1232	22.868	17.6827
NM_026418	Rgs10	7.69859	9.91358	16.9726	35.0013	13.7664	29.5592	44.4432	30.1627
NM_133962	Arhgef18	2.25561	9.22402	13.4052	14.0607	3.75193	10.1495	6.65721	9.15876
NM_023662	Pcm1	9.99097	8.65698	10.5716	12.4098	6.52054	8.71394	9.30204	9.02872
NM_011925	Adgre5	8.44534	7.1521	21.8375	30.1255	14.6553	42.0154	29.9452	30.4591
NM_019652	Asna1	4.42338	1.46724	18.9476	12.8353	11.6914	11.1039	19.4918	14.1728
NM_001001493	Wdr83os	8.49032	8.40897	26.5937	35.4994	30.9041	44.7303	53.4517	29.2655
NM_001033207	Nlrc5	5.6797	9.55587	14.3686	12.9619	5.59466	10.534	9.9944	10.3976
NM_001007567	Slc7a6os	7.77208	4.48258	12.5704	10.7375	11.4072	6.96788	5.43943	6.35322
NM_016742	Cdc37	7.81866	5.06066	10.6231	10.7302	13.1875	20.45	17.8565	13.4426
NM_001199186	Slc44a2	5.71555	9.32956	13.3497	15.4081	4.8845	10.2053	9.09017	11.5608
NM_152808	Slc44a2	5.31187	9.06121	13.0247	13.8714	2.15756	8.85883	6.42588	9.5633
NM_007713	Clk3	3.24119	7.43379	10.9169	13.9293	8.54684	16.4704	11.7199	8.74323
NM_011810	Faim	5.52107	2.19099	23.996	12.0048	8.44713	11.785	19.3561	23.5068
NM_001199347	Foxp3	0.204073	1.3732	28.2541	31.4142	0.0810038	6.83908	33.1632	26.301
NM_054039	Foxp3	0.492955	3.317	62.2969	67.9146	0.195666	16.5165	68.7994	60.8248
NM_001199348	Foxp3	1.06621	8.14839	92.3537	51.5271	0.535129	9.46323	76.9628	71.4488
NM_008323	Idh3g	7.58518	6.47829	14.5545	12.7212	16.1224	18.5133	22.95	17.0647
NM_012010	Eif2s3x	9.78444	9.84639	11.9419	10.3656	18.1147	20.6087	20.3878	12.8693
NR_110969	Sh3kbp1	2.50726	9.20629	10.7604	11.4302	2.68116	12.6746	8.56452	6.67265

## Sheet: R8
Supplemental Table 1: Gene expression of FACS purified PBS treated immune cell types (Related to Figure 1)
Transcript ID	Gene Name	ILC2 (PBS)	Th2 (PSB)	G3+ Treg (PBS)	G3- Treg (PBS)	ILC2 (IL33)	Th2 (IL33)	G3+ Treg (IL33)	G3- Treg (IL33)
NM_008678	Ncoa2	16.995	6.90173	12.7654	6.80205	9.54264	6.95543	11.3046	10.4812
NM_001290683	Smap1	11.6516	4.7843	14.3915	8.00005	7.58504	4.79106	6.9681	1.47197
NM_198303	Eif5b	13.1965	7.8484	11.5587	9.43429	8.12272	9.54883	11.8087	10.4525
NM_001294171	Il1rl1	87.8632	4.01272	16.3638	6.46163	77.7954	23.5264	30.4488	13.0417
NM_133818	AI597479	10.8036	7.13069	13.6914	1.12083	3.36026	4.74702	3.90339	3.17157
NM_001310548	Nabp1	35.0649	9.15948	10.4377	3.28166	13.7545	12.2528	6.61503	2.33832
NM_001039710	Coq10b	27.0147	1.24389	13.7515	5.61752	5.73205	6.78774	5.63672	4.00103
NM_007561	Bmpr2	25.5585	6.41095	10.8162	5.26138	18.3563	9.28312	14.4677	6.7034
NM_033563	Klf7	62.4967	5.1361	10.2275	9.99189	21.9515	10.91	8.31893	13.0536
NM_144530	Zc3h11a	11.4804	8.67654	13.8136	7.66364	11.3975	8.97221	10.401	8.48589
NM_011198	Ptgs2	15.5549	2.47906	10.3859	1.2377	12.2146	0.468504	4.05654	1.89187
NM_021400	Prg4	11.2787	1.41902	13.9823	8.48889	0.575336	1.75747	3.47612	4.10347
NM_011273	Xpr1	16.3807	8.75871	12.0089	7.17676	11.6863	11.3719	10.851	7.99228
NM_001039482	Klhl20	13.9869	4.42572	11.1988	5.5287	8.75294	6.79816	7.4407	4.43538
NM_010185	Fcer1g	55.5157	6.29634	108.09	7.30027	14.8712	5.34426	27.2148	32.2446
NM_001013779	Aim2	10.7217	6.70558	10.6821	9.50887	21.7098	13.8911	14.1896	10.722
NM_011785	Akt3	15.7897	4.07409	10.3961	7.07335	21.6689	9.22413	9.84759	7.66152
NM_017472	Snx3	20.0386	9.43982	26.1189	9.73293	11.719	23.9646	17.8373	13.9118
NM_001291894	Lilrb4a	11.4196	1.74603	20.1129	3.12077	10.9182	7.42974	6.33083	12.8243
NM_013532	Lilrb4a	13.4903	2.06325	22.865	3.68779	11.466	7.49422	6.95014	13.1249
NM_001146123	Psap	11.1309	5.98444	13.7327	6.24222	10.0835	10.3535	13.7933	18.3819
NM_053183	Ddx50	13.1424	7.29196	12.0995	6.72211	11.2302	10.825	9.05078	7.04441
NM_207221	Jmjd1c	30.9565	4.32863	15.2317	6.56619	8.6356	12.0123	3.80576	7.90127
NM_001283063	Ewsr1	18.5282	4.77803	18.1699	9.81349	18.4056	11.0762	11.0586	16.2955
NM_019549	Plek	11.1304	3.4592	35.8577	7.60009	7.40836	4.40071	9.63648	13.3812
NM_181411	Aftph	10.4528	4.17759	12.065	6.77946	6.63483	6.23472	6.41945	3.69398
NM_001316675	Mdh1	11.4665	8.35131	11.9189	8.39004	6.52461	9.18161	14.1198	9.85264
NM_008618	Mdh1	11.4665	8.35131	11.9189	8.39004	6.52461	9.18161	14.1198	9.85264
NM_001190401	Usp34	10.8714	9.29321	12.0244	9.99243	8.75406	11.6491	9.57692	8.5917
NM_001243584	Mif4gd	22.8139	3.65413	14.2436	1.2647	5.34466	14.2055	14.0208	9.72775
NM_007483	Rhob	18.057	0.872037	10.8195	7.31702	7.20756	6.01866	6.3498	7.73185
NM_008640	Laptm4a	15.0353	6.10551	12.3733	6.1455	11.1141	7.13354	8.82356	8.69837
NM_030057	Trappc6b	22.0507	2.61216	15.9943	6.08638	12.5175	10.3611	10.9849	8.99462
NM_146040	Cdca7l	12.529	1.93385	18.2952	7.62099	6.77441	7.67774	10.3043	9.20802
NM_001013786	Zscan26	12.2287	8.56531	11.4365	8.79557	8.96987	4.57631	4.95615	8.37568
NM_001164222	Col4a3bp	14.6908	3.27348	10.1967	8.65863	7.36869	4.49412	5.75847	4.40084
NM_025550	Psmd6	34.5024	6.7931	10.5042	6.63477	7.39581	11.2664	11.4105	10.5797
NM_029498	Zmym2	10.8179	7.80317	11.2849	8.57797	7.90185	8.35556	7.10117	8.03888
NM_177715	Kctd12	49.7256	8.97751	21.2871	7.96567	7.35244	4.25409	6.933	9.53674
NM_030046	Dnajc21	19.0973	8.84144	11.7119	9.7728	13.3652	10.8978	10.2982	5.32859
NM_029738	Cluap1	10.104	1.47732	11.5437	6.17304	4.44874	2.30057	3.78102	6.33583
NM_019980	Litaf	37.9804	1.31957	21.6439	5.82508	40.3661	19.2853	12.7565	11.4473
NM_001123037	Eif4a2	40.7823	2.82575	17.7454	1.29706	0.715109	0.878244	1.74085	1.73961
NM_008465	Kpna1	10.3671	9.81153	10.9957	9.87793	8.39433	9.97867	10.1801	7.76952
NM_001029889	Usf3	11.2682	9.75609	14.3603	9.45825	10.1062	11.9618	11.8344	10.9051
NM_001177871	Filip1l	22.3477	7.13417	26.3578	8.19038	10.7473	4.86415	5.3766	7.56227
NM_001252439	D16Ertd472e	16.8255	7.03366	11.7361	8.31258	9.34531	12.1948	12.6191	7.69367
NM_018819	Mpc1	21.6478	3.2689	17.6242	3.71533	7.19052	6.77156	11.7182	11.7362
NM_007669	Cdkn1a	30.7605	7.8086	14.4819	8.81698	102.754	52.1689	45.5529	34.0456
NM_001271479	Pglyrp2	15.9544	8.61233	10.4033	2.91149	1.79121	0.0274761	5.2385	2.55303
NR_073392	Runx2	11.8805	3.64744	11.1319	4.09922	8.74235	8.41011	7.23199	8.38015
NM_001304956	Nfkbie	14.9596	7.80028	17.947	9.11287	15.6612	11.743	13.9798	10.2543
NM_198942	Dhx57	12.8918	0.813402	12.4474	2.75036	3.18964	2.09073	3.91592	1.01198
NM_010137	Epas1	47.1559	6.03315	40.9149	6.08931	41.5913	14.8931	12.3561	5.80152
NR_024720	2700099C18Rik	10.233	2.45726	11.5195	1.12231	1.3963	2.5736	2.74394	2.49284
NM_001110854	Crem	21.0676	0.0715874	18.4737	7.0899	8.42314	6.16001	8.19811	8.98168
NM_053009	Zfp91	13.2259	9.32524	12.3425	8.20919	11.3397	16.2687	12.8363	10.7445
NM_010730	Anxa1	26.0514	1.91186	14.3937	1.52196	12.5933	4.71281	8.26524	11.0949
NM_144873	Uhrf2	29.784	8.358	19.9527	6.97608	41.7451	29.4146	10.5931	9.28996
NM_001178012	Sfxn3	12.6398	8.77121	13.8413	8.75743	4.63541	5.1264	6.51347	7.22474
NM_011050	Pdcd4	12.6237	9.74899	10.2514	8.5184	7.1267	7.38677	5.44228	7.12934
NM_029466	Arl5b	13.7244	3.52142	14.2518	8.46977	23.1322	13.287	12.3375	8.54462
NM_001289521	Zeb2	13.0308	1.19564	10.4921	1.06344	13.3303	6.65892	3.51041	4.12162
NM_182994	Arl5a	10.9842	3.80556	27.0498	9.9598	9.66171	11.7583	31.6935	13.963
NM_023220	Sppl2a	11.0157	6.46612	11.5168	7.68461	9.8057	9.60476	12.9792	9.84145
NM_008361	Il1b	10.1083	2.26666	58.8514	7.20572	21.3315	13.9509	27.6315	40.0313
NM_001316755	Cnbd2	49.0507	6.09214	15.8107	5.9632	26.9147	11.9876	14.7447	7.60744
NM_153089	Ppp1r16b	12.4674	8.05436	17.9948	8.41352	16.788	22.2878	21.0229	14.8796
NM_001159662	Ppp1r16b	10.5011	6.78621	15.1569	7.08881	14.1388	18.7723	17.2855	12.2841
NM_011521	Sdc4	18.6899	0.0631553	10.3697	6.6132	34.5668	11.1147	21.4061	9.48227
NR_033498	AI504432	22.3786	5.61404	14.3322	5.75875	13.3357	8.68247	9.66094	8.95918
NM_054089	Tgs1	14.3265	3.92564	13.6236	9.53739	11.0096	9.71698	9.31298	7.48262
NM_001037913	Ccdc107	13.8903	1.2088	14.3039	5.54256	10.088	2.75482	5.56366	2.71197
NR_045010	Sfpq	10.3342	9.01408	13.7476	9.46994	4.41898	6.01541	9.17029	8.53799
NM_009873	Cdk6	16.6687	8.22525	14.0494	8.323	35.6329	33.8043	32.0021	17.7511
NM_001134692	Ost4	13.9954	3.84499	13.6217	8.9186	21.9165	67.425	28.1749	30.6756
NM_001304269	Rnf4	15.7495	6.67013	12.3624	8.46954	11.3672	16.4657	12.6705	6.80473
NM_001110160	Lrrc61	16.4015	5.00928	14.2658	7.88595	2.14021	8.74938	10.6729	11.0697
NM_018773	Skap2	13.9219	4.58156	18.2453	6.0559	6.00517	5.83024	15.9728	11.3587
NM_007510	Atp6v1e1	10.5383	3.87115	13.3626	4.29827	5.98853	8.27532	6.58259	8.04706
NM_001093766	Myadm	29.6209	7.81389	13.5451	4.9093	31.8746	12.6969	13.2871	9.9147
NM_028243	Prcp	23.3944	5.52119	11.0264	1.77285	12.2981	2.40721	5.8701	4.7418
NM_001159774	Ikbkb	12.3721	9.82626	13.4681	5.96024	5.45232	8.0552	6.01069	7.23467
NM_019734	Asah1	11.0683	6.54253	10.0106	6.00907	10.0676	8.58092	11.3578	8.51069
NM_013522	Frg1	10.016	3.14151	18.664	3.29299	4.94396	6.53446	8.38875	7.66508
NM_199308	Mast3	11.823	2.86866	11.4535	8.07114	13.3926	13.7681	11.4444	9.22615
NM_027840	Snx20	11.1671	8.82986	15.2175	5.97777	4.22992	12.2612	7.63762	12.5378
NM_145412	Chtf8	11.5554	6.51097	11.0816	9.13611	9.73252	17.2228	14.6473	9.8749
NM_053178	Acsbg1	11.2033	3.05126	12.7877	1.91273	10.8983	5.45454	5.41227	3.9422
NR_045640	Gm20199	12.3733	8.54485	12.1324	7.91442	7.10098	6.74489	5.76335	5.94022
NM_001164793	Polr2m	11.7533	8.13119	16.1041	9.56945	16.7621	20.4968	20.65	13.6854
NM_133718	Tmem30a	11.3599	6.57247	13.1253	8.40405	18.5508	10.9239	13.6491	8.29672
NM_001160379	Fam46a	21.3576	4.19559	12.1575	7.00576	31.1093	10.0699	16.2127	7.66395
NM_008694	Ngp	22.7825	2.94399	32.1964	3.886	1.65116	0.395071	1.79118	2.02818
NM_001083319	Ubp1	15.7374	9.32734	12.0226	7.31171	7.28824	8.34291	7.70652	5.82746
NM_007720	Ccr8	100.848	2.66553	20.2317	8.72392	134.149	31.8526	54.7474	9.73916
NM_001313698	Bcap31	24.396	1.43878	16.9391	2.90036	9.37813	9.46564	6.60794	5.91622
NM_012008	Ddx3y	17.298	6.97675	13.7388	6.77982	10.2144	8.29348	7.89144	5.95795

## Sheet: R9
Supplemental Table 1: Gene expression of FACS purified PBS treated immune cell types (Related to Figure 1)
Transcript ID	Gene Name	ILC2 (PBS)	Th2 (PSB)	G3+ Treg (PBS)	G3- Treg (PBS)	ILC2 (IL33)	Th2 (IL33)	G3+ Treg (IL33)	G3- Treg (IL33)
NM_001310540	Tpp2	2.24446	10.3005	12.0697	9.46233	4.92639	7.87464	7.54921	8.98934
NM_008667	Nab1	7.09887	12.0817	10.3896	9.53975	12.5177	19.3919	15.0817	12.2385
NM_008384	Inpp1	0.201877	31.1191	13.1552	3.60537	2.72571	4.26616	4.16798	2.33668
NM_011650	Tsn	9.36586	14.9279	18.6995	9.69345	8.59579	15.6716	16.096	12.026
NM_008567	Mcm6	3.9041	23.1437	13.402	6.10986	8.69754	21.2913	28.2311	15.1666
NR_045324	Gm19705	1.84918	10.3322	10.3595	1.00322	0.256163	0	1.19175	0.268403
NM_021607	Ncstn	6.48106	10.1398	20.8512	4.276	8.7866	8.28278	8.12562	9.37108
NM_177389	Mia3	5.77063	10.1792	13.3383	8.71251	9.24441	8.63388	8.46988	9.3441
NM_026141	Ppil4	3.28593	19.5186	10.3958	8.76083	6.985	6.06255	7.4042	9.13881
NM_001122892	Fyn	7.28884	17.5702	10.9397	7.8666	4.56833	17.1892	13.5224	10.3453
NM_007793	Cstb	7.98868	10.9683	18.9636	9.9191	30.3229	32.17	35.3886	29.5398
NM_025349	Lsm7	0.510158	10.2358	14.1395	1.41769	8.19228	5.22709	12.5406	6.97064
NM_001135569	1190007I07Rik	0.141528	10.6911	10.2836	2.06311	0.95966	0.88504	3.48036	0.387907
NM_015781	Nap1l1	5.39971	12.0979	13.2152	1.5872	12.866	21.542	17.2978	7.89978
NM_028608	Glipr1	9.90836	15.1408	19.393	6.80124	10.038	16.8734	10.8299	9.86341
NM_001122895	Nab2	3.63281	11.0154	11.6569	1.80913	1.18932	0.959003	5.09852	2.54983
NM_001290741	Cnot6	5.49622	10.1374	10.1973	5.2598	4.13717	7.95377	7.76918	6.36352
NM_008928	Map2k3	5.46416	17.5972	10.5645	8.60131	6.02355	26.3879	18.8498	9.53499
NM_001024206	Trappc1	1.89996	12.9642	15.3236	8.12203	20.6236	9.64556	19.6636	11.8855
NM_019653	Wsb1	7.56192	11.7491	14.2444	6.23918	8.37755	15.4172	10.9259	8.71667
NM_011623	Top2a	4.68106	19.9625	15.6082	7.27956	12.7401	43.9012	41.3582	14.1894
NM_001243587	Mif4gd	2.27669	16.165	12.1713	2.53564	7.2691	22.712	17.4139	12.8934
NM_009104	Rrm2	1.07173	13.1369	14.6675	3.50608	3.83241	39.4855	25.8726	11.2515
NM_177806	Prpf39	7.13688	12.6589	13.691	7.20185	7.2807	9.61883	7.6302	7.2616
NM_178658	Fam65b	1.58899	11.5216	22.8054	8.44339	0.990135	15.4771	7.74005	16.349
NM_025588	Exoc2	4.00866	12.697	12.9077	6.88768	6.7322	9.91702	12.1675	8.00487
NM_001252648	4833439L19Rik	6.87185	14.357	14.7968	9.92661e-05	9.52549	1.78818	1.46961	3.31345
NM_133905	Papd4	1.7846	14.8892	10.7743	2.18207	6.43117	4.62568	7.79665	6.31213
NM_010887	Ndufs4	5.60309	12.9806	12.7272	6.0725	8.54252	10.2493	11.4929	9.32202
NM_019480	Ebag9	8.8597	17.1962	11.974	8.79543	9.04303	11.8036	7.19944	9.07059
NM_024207	Derl1	7.2228	15.3139	11.5402	6.33732	6.75949	8.05379	10.3298	6.77744
NM_027435	Atad2	8.76549	14.7717	10.5045	9.40042	13.7586	20.9746	22.5573	10.8506
NM_009448	Tuba1c	9.96756	26.435	11.7464	5.85449	6.1517	20.3342	23.8851	11.6985
NM_023348	Snap29	1.38637	10.0497	14.4461	6.03574	3.99064	7.8758	7.16993	5.65591
NM_173869	Stfa2l1	0.837469	13.1197	13.9088	0	0	0.123102	1.17205	0.118494
NM_178647	Cggbp1	7.42158	18.1316	14.0491	9.82929	9.88168	13.6966	12.9652	10.697
NM_026644	Agpat4	9.33943	13.9491	19.5797	9.11412	11.6694	8.87202	18.3398	14.5756
NM_001113533	Wtap	7.03432	14.6053	28.8425	6.55945	3.15019	4.71283	6.45854	5.91333
NM_001303445	Csnk2b	6.28501	21.3674	12.6993	8.22033	8.80315	5.24364	10.3245	15.1473
NM_032460	Gpank1	0	16.4673	10.0051	2.46048	2.03881	2.06961	4.47919	3.23332
NM_011546	Zeb1	9.27299	11.8051	11.8106	8.40603	6.33245	7.23732	7.72463	7.59168
NM_025527	Srp19	6.19078	11.6462	28.5725	8.36163	9.8639	13.381	10.5508	9.7441
NM_010481	Hspa9	6.78902	10.572	16.2318	9.82348	10.9575	10.3872	14.1964	11.3449
NM_026404	Slc35a4	0.967387	11.3195	14.5518	7.15141	7.25515	11.0302	12.591	9.53848
NM_172626	Rbm27	7.38074	10.5824	11.7494	8.39303	8.11217	9.62493	10.0334	9.30382
NM_173423	Fem1c	9.41948	14.5731	11.095	9.3248	9.42414	11.5852	12.5125	10.2101
NM_016813	Nxf1	1.87595	12.8579	21.2325	7.55105	2.56625	5.00905	6.00467	2.40413
NM_153820	Arhgap15	8.65033	13.8967	13.5541	9.83171	6.7921	11.6114	8.28508	8.57833
NM_018785	Prpf40a	7.72304	11.4792	12.4725	7.87833	10.7977	14.3211	15.7867	9.99988
NM_009278	Ssb	5.33178	11.7571	13.616	7.64683	5.5997	8.97797	8.5024	5.48239
NM_175445	Rassf2	6.39385	17.0081	10.1912	9.52059	10.3445	15.4969	8.77891	7.8848
NM_178111	Trp53inp2	4.72947	11.1894	13.585	7.13736	4.59651	9.59949	8.20523	10.0632
NR_024329	2900097C17Rik	8.59802	13.2181	13.8792	9.01908	12.7843	17.7343	12.5188	9.69757
NM_026785	Ube2c	1.79514	14.7964	12.1798	5.05554	13.114	55.2887	46.6259	19.0483
NM_026517	Rpl22l1	8.61794	11.7101	19.2831	9.11233	5.3571	14.3043	14.5048	13.609
NM_009673	Anxa5	8.79911	20.4234	18.2207	9.11848	19.379	14.6562	18.0237	14.5632
NM_001310693	Csde1	2.00291	11.389	13.2716	5.34866	7.58924	4.23171	7.98452	6.82165
NM_145546	Gtf2b	2.27475	10.8373	21.5248	5.78688	7.76999	10.0341	14.6167	10.0895
NM_175175	Plekhf2	1.6353	11.5812	10.146	7.13465	6.04572	6.85921	6.92395	5.27526
NM_025513	Exosc3	2.25955	11.2941	11.0407	7.82826	4.12298	19.0006	16.9833	13.3316
NM_001033201	Ncbp1	5.01035	11.7441	12.4782	5.43407	4.16624	11.3035	7.81348	5.96058
NM_009011	Rad23b	6.7571	10.0558	11.6906	8.25212	7.3125	7.17456	11.6774	7.69123
NM_001159964	Eps15	7.44348	13.0309	10.7756	4.9704	3.74358	3.65415	1.2896	4.27673
NM_016777	Nasp	0.0335727	11.1428	12.374	1.61024	2.93147	7.13859	4.92425	3.03335
NM_020587	Srsf4	7.82488	11.0215	14.5092	9.04636	7.75357	11.3473	13.3892	11.6882
NM_013736	Eloa	4.52343	14.4919	12.0179	9.35688	10.3369	15.2881	12.7104	11.5911
NM_001164052	Pik3cd	6.65021	17.1679	13.7495	8.13702	1.00576	4.09018	5.0806	3.79996
NM_026033	Gatad1	8.91192	11.7625	13.0598	4.26168	7.49278	9.96471	10.0971	8.52277
NM_011188	Psmc2	2.58392	10.0698	12.9827	6.4784	8.06013	12.2119	14.9633	9.05701
NM_011263	Rest	5.11295	12.9104	30.5083	8.19315	6.86121	7.41285	8.30329	8.75106
NM_007644	Scarb2	8.00855	13.6846	14.9957	9.33731	11.3999	9.76965	15.2753	13.0565
NM_019767	Arpc1a	1.35314	11.0228	16.875	6.55121	6.01786	10.2217	10.1708	6.39465
NM_001286629	Gimap8	8.79629	10.274	20.0418	0.887932	0.213438	0.00494291	0.0722719	0.294503
NM_029391	Rab4b	0.93286	13.5665	20.0328	5.64806	8.26564	5.09641	7.52433	7.67294
NM_177301	Hnrnpl	5.18303	12.149	17.4746	9.2924	11.4341	20.2833	15.1992	13.2718
NM_001285942	Eif3k	2.08193	10.3838	25.6977	3.11585	2.49774	4.9874	3.27222	7.28812
NM_022985	Zfand6	4.38175	11.9942	10.9832	3.66553	8.17974	5.40994	7.38619	6.42054
NM_023140	Glrx3	7.74705	14.0996	15.8333	5.54572	6.04817	6.65955	10.2166	8.09685
NM_011528	Taldo1	5.25248	25.9749	15.8746	4.26373	8.04988	14.9577	9.05416	8.80403
NM_001113248	Sin3b	6.29833	14.522	11.4199	8.79545	12.4014	16.3939	18.0738	11.7296
NM_197982	Ddx39	3.48888	10.2907	10.037	4.50256	7.10009	13.2668	12.593	7.35303
NM_024269	Arl2bp	5.02842	10.8437	14.4714	7.044	11.3077	17.2956	15.2869	10.6508
NM_026753	Fam96b	6.7463	13.4419	21.5797	7.18117	9.80376	13.7153	13.6259	12.0116
NM_025558	Cyb5b	4.98827	11.578	11.4814	7.76272	8.58222	8.31401	7.19984	5.41518
NM_016909	Tsnax	4.00134	12.5082	11.7886	5.2168	10.2553	9.80489	10.2823	11.4999
NM_007609	Casp4	7.43373	18.5545	14.4925	8.36818	14.3555	25.0582	17.3097	14.6354
NM_029775	Dcun1d5	9.5848	11.7503	32.9958	5.85584	14.1987	22.0661	15.8338	11.8863
NM_025844	Chordc1	5.93211	14.2797	11.2138	8.5214	7.91529	13.7869	14.0524	10.8013
NM_025401	Ubl5	6.84826	10.0915	13.655	5.27528	5.16981	9.98766	6.16665	5.99584
NM_026515	Pclaf	1.3474	24.6337	11.4062	5.75013	4.93845	39.0074	34.1021	11.7245
NM_007585	Anxa2	3.92214	18.5628	26.6171	9.50308	17.9709	44.1763	23.5939	20.8865
NM_176979	Topbp1	4.51788	11.5764	10.7778	9.04022	8.06125	14.3539	13.6033	6.16206
NM_008478	L1cam	7.43991	17.8533	11.2623	7.34598	7.10967	8.01856	6.41888	5.2201
NM_016979	Prkx	8.58272	14.6615	14.4583	7.67475	8.78238	11.2998	9.49739	9.5927
NM_025437	Eif1ax	3.8675	13.3104	10.8555	8.54066	9.73297	17.9695	16.1444	11.2576
NM_009031	Rbbp7	8.03587	10.1826	13.3441	9.12089	16.2056	23.2193	17.4742	9.34033

[truncated: 6 more sheets: R10, R11, R12, R13, R14, R15]
