# Supplementary material for: Tissue-Restricted Adaptive Type 2 Immunity Is Orchestrated by Expression of the Costimulatory Molecule OX40L on Group 2 Innate Lymphoid Cells
Source: Immunity. 2018 Jun 19;48(6):1195–1207.e6. doi: 10.1016/j.immuni.2018.05.003 (PMC6015114; doi:10.1016/j.immuni.2018.05.003)
Supplement: Table S2. Gene Expression of FACS-Purified IL-33-Treated Immune Cell Types (Related to Figure 1) [file mmc3.xls]

## Sheet: IL33 Venn Region Map
Supplemental Table 2: Gene expression of FACS purified IL-33 treated immune cell types (Related to Figure 1)

## Sheet: r1
Supplemental Table 2: Gene expression of FACS purified IL-33 treated immune cell types (Related to Figure 1)
Transcript ID	Gene Name	ILC2 (PBS)	Th2 (PSB)	G3+ Treg (PBS)	G3- Treg (PBS)	ILC2 (IL33)	Th2 (IL33)	G3+ Treg (IL33)	G3- Treg (IL33)
NM_001102430	Arfgef1	6.32072	8.93152	17.9653	14.5321	11.8275	12.2815	11.54	11.0624
NM_028173	Tram1	19.9454	30.6272	23.4889	13.4995	19.3371	31.2486	23.6872	18.1941
NR_004447	Gm5523	5.55039	16.6713	12.372	17.8507	14.2772	33.8025	34.3469	24.5113
NM_011291	Rpl7	86.2745	103.381	94.9905	96.1722	96.8755	121.784	109.365	94.7217
NM_001081080	Phf3	16.3772	22.8595	22.7014	21.3338	12.8471	15.0614	14.2439	13.9299
NR_002688	Gm13363	25.8029	24.8755	20.8005	15.6968	23.1549	20.3924	20.0556	14.586
NM_153408	Neurl3	103.861	49.602	52.5964	72.466	79.5881	107.226	64.2376	66.5102
NM_009942	Cox5b	2.81733	10.9218	20.1522	13.8526	24.2371	24.2281	34.2329	16.6827
NM_018872	Tmem131	33.1414	13.9315	15.4789	16.6295	15.0837	12.5153	17.8484	14.3281
NM_198006	Coa5	5.42261	13.0206	7.59928	15.2486	21.8626	26.7682	22.8849	20.057
NM_027098	Mrpl30	3.35516	12.1024	5.11715	22.0783	11.5484	16.5485	14.8089	11.0352
NM_053257	Rpl31	45.8642	65.293	29.6138	76.8942	105.704	126.033	101.615	106.151
NM_001033135	Rnf149	22.7221	13.6809	22.5589	11.8194	19.3371	15.8504	19.233	18.0384
NM_001294171	Il1rl1	87.8632	4.01272	16.3638	6.46163	77.7954	23.5264	30.4488	13.0417
NM_001025602	Il1rl1	110.298	9.37358	34.9352	18.6736	153.663	56.365	98.6631	39.9097
NM_008365	Il18r1	13.6818	40.4815	19.9891	18.9784	11.8394	30.0534	19.2727	22.0408
NM_028696	Nabp1	13.6578	5.64529	4.54217	15.0345	61.2838	56.3968	34.9131	23.9287
NM_001308266	Stat4	16.9898	21.5613	13.9183	19.8738	18.9476	17.3351	15.1518	14.9817
NM_001205314	Stat1	1.31331	9.39075	8.06203	12.5107	10.8605	19.826	19.7398	16.3947
NM_009283	Stat1	2.66534	8.12617	7.70316	13.665	10.8116	20.1969	20.692	15.8843
NM_008667	Nab1	7.09887	12.0817	10.3896	9.53975	12.5177	19.3919	15.0817	12.2385
NM_133810	Stk17b	259.158	229.433	144.599	139.456	222.628	251.136	151.177	137.667
NM_001081433	Ankrd44	24.2309	56.2155	43.9526	30.6712	26.3658	34.8158	27.1028	25.3112
NM_031179	Sf3b1	42.6635	38.9388	66.2854	50.2232	39.246	49.4206	47.2425	43.5376
NM_026424	Coq10b	8.1533	16.6476	4.79334	8.92194	11.8353	10.8556	14.2787	14.725
NM_010477	Hspd1	18.6334	24.4835	12.4984	21.3496	26.5629	38.2668	47.1141	27.1473
NM_008303	Hspe1	3.93038	4.45048	1.7101	8.01702	19.8197	36.0996	23.6779	22.58
NM_025824	Bzw1	16.3977	14.2676	15.3074	19.6069	29.4198	33.8022	31.4336	19.2209
NM_001042634	Clk1	6.34305	17.5063	16.5669	22.7647	28.2565	22.5104	23.3663	24.5465
NR_027853	Clk1	47.0911	104.55	96.2596	73.1361	44.0118	50.0046	55.0598	63.4889
NR_027854	Clk1	11.0966	24.8946	36.6335	41.6905	19.2337	29.0874	20.8793	36.4715
NM_009805	Cflar	4.03783	3.09885	7.27291	9.58729	11.0819	16.273	12.5767	10.7633
NM_001080126	Casp8	14.4449	10.0547	30.0552	13.9817	14.5863	17.8891	21.5723	16.874
NM_009460	Sumo1	19.6084	24.5084	34.4033	39.5138	49.3348	47.965	49.7687	38.2762
NM_018868	Nop58	13.3514	16.6422	32.6958	19.2999	14.9285	24.7341	17.1777	14.5481
NM_001037725	Fam117b	10.8905	16.035	9.22827	16.286	10.9763	14.4862	18.2754	14.8216
NM_001281976	Ctla4	2.31072	11.8967	151.05	143.748	28.0259	79.9485	206.018	157.781
NM_009843	Ctla4	0.123448	24.6007	52.9549	129.782	13.4442	52.3849	168.917	171.458
NM_017480	Icos	120.163	125.61	140.034	147.624	64.2382	155.264	160.693	155.451
NM_018796	Eef1b2	57.2454	51.1277	30.9359	50.9592	53.2978	54.2727	56.4543	50.7579
NM_011770	Ikzf2	14.1105	10.4251	70.5078	59.8616	10.3289	26.8669	110.145	69.0728
NM_009084	Rpl37a	74.9133	65.9308	44.8679	170.723	334.015	358.764	300.034	290.341
NM_029711	Arpc2	54.867	105.18	75.8021	86.9292	99.0754	149.749	150.574	106.898
NM_153088	Ctdsp1	14.9268	29.1301	23.1228	22.2067	16.3383	17.5942	17.9905	19.041
NM_026977	Cnppd1	4.55932	21.7136	7.71172	14.4812	10.1469	12.9644	16.6503	14.7187
NM_001285927	Dock10	11.9109	11.7435	11.2717	9.21876	12.371	15.2454	14.2876	11.837
NM_133975	Trip12	21.5758	14.8448	24.2918	20.9789	19.7271	22.3629	23.7347	19.5752
NM_030194	Sp110	36.9009	32.4672	24.1921	26.4634	21.5486	29.5763	19.5077	18.7813
NM_001313714	Sp100	23.5551	21.2849	19.1829	15.0446	12.2792	17.4743	11.4358	16.0292
NM_013673	Sp100	22.811	35.0584	31.8529	34.5957	17.2962	51.6031	32.8688	34.7117
NM_133781	Cab39	27.7304	12.1768	14.5027	14.7711	11.6254	17.9783	21.355	12.9806
NM_022417	Itm2c	26.3896	15.4032	5.30343	19.9699	29.87	17.286	33.3579	15.6331
NM_010880	Ncl	39.2958	35.659	28.074	37.0042	36.3695	45.9831	53.228	40.4829
NM_008972	Ptma	235.902	192.907	212.278	218.741	210.942	253.796	352.353	265.518
NM_177305	Arl4c	20.2143	16.6487	14.6917	14.8019	30.3938	35.8008	26.9223	23.0439
NM_001111311	Lrrfip1	22.3009	31.5676	15.6381	33.8539	44.4175	49.7784	42.246	40.7487
NM_001163425	Cops9	6.5412	2.71943	7.55398	9.5294	15.5579	22.711	26.0274	10.4415
NM_008798	Pdcd1	13.3161	3.55535	5.94124	6.76541	44.4447	29.2053	32.0374	11.4126
NM_007830	Dbi	1.88173	15.8443	9.23398	17.6259	16.0059	54.8247	41.9821	27.4055
NM_001205385	Actr3	31.8858	32.6036	36.2968	37.0009	56.7313	89.2106	81.4178	51.998
NM_001205386	Actr3	33.8139	34.6049	38.5151	39.2396	60.2257	94.7482	86.4398	55.1414
NM_026390	Ubxn4	22.6037	12.1782	10.9202	10.2245	21.4956	18.2041	14.2655	13.6744
NM_009911	Cxcr4	9.97471	37.4845	33.6525	42.325	72.681	60.6006	86.8458	66.256
NM_001311094	Rassf5	12.4134	11.9652	17.1613	10.3431	19.7512	23.1435	16.8323	12.443
NM_007923	Elk4	29.5086	17.4435	27.0181	26.8572	30.9267	32.0278	23.2258	25.3969
NM_133819	Ppp1r15b	7.30312	17.7706	12.3527	15.041	10.5989	18.2497	18.5784	14.9505
NM_001166552	Zbed6	10.2725	6.46954	14.9664	14.8199	16.5774	11.9547	13.549	12.874
NM_007570	Btg2	60.4767	30.7314	31.7369	41.7928	55.6367	64.8664	38.1107	45.6911
NM_177081	Ptpn7	8.79796	7.39366	4.19636	10.4058	24.1763	22.5223	21.4563	13.0214
NM_007791	Csrp1	55.1793	61.5304	23.9012	37.4996	22.9541	45.6949	40.2858	26.7871
NM_001111316	Ptprc	39.6439	74.7248	48.5144	58.9758	43.0951	51.025	38.3831	50.5657
NM_001268286	Ptprc	20.399	19.2596	34.9159	19.8015	16.7098	28.2098	29.2702	24.311
NM_011210	Ptprc	15.8036	18.7139	31.2869	21.8552	18.9685	31.6087	31.283	26.3763
NM_001311148	Nek7	7.31857	15.4784	14.1041	16.5555	19.1837	19.6402	12.9399	16.0065
NM_021605	Nek7	17.0558	13.7153	27.8918	8.19177	10.4854	11.8365	15.2042	10.1036
NM_009061	Rgs2	410.902	112.051	145.766	97.8833	363.387	167.153	187.553	118.419
NM_015811	Rgs1	95.7836	24.9397	28.3142	25.4616	199.186	107.216	82.001	62.7407
NM_133780	Tpr	34.5677	43.9132	59.8868	47.168	33.9773	45.2429	40.4765	42.2238
NM_001039512	Ivns1abp	77.2625	28.3357	23.9575	19.3903	43.6744	30.2582	21.1519	18.5603
NM_022018	Fam129a	17.5864	9.38063	8.48947	11.5751	43.9964	22.5192	34.0698	17.8591
NM_026369	Arpc5	43.7449	83.1956	66.1843	72.6642	78.626	143.946	138.162	98.6302
NM_007842	Dhx9	23.6454	27.3868	23.3679	17.5067	13.9679	23.1951	21.6136	17.0523
NM_008131	Glul	41.2767	19.3811	35.9282	24.9696	45.3182	29.4945	28.0617	28.7314
NM_010500	Ier5	45.5551	13.0815	13.0841	36.3188	50.1713	42.8285	46.5234	41.518
NM_001160019	Tor1aip1	34.6436	34.7014	26.4456	16.2791	23.9618	22.2031	20.6616	17.5603
NM_001162896	4930523C07Rik	33.8369	25.5845	21.0269	25.5879	27.9273	27.3769	21.3504	19.2296
NM_013862	Rabgap1l	7.79301	10.4529	7.14793	11.2055	13.3434	10.8928	11.3361	10.3036
NR_002840	Gas5	47.9564	42.1457	33.0297	35.8496	51.051	54.8153	36.0073	39.5583
NM_172645	Suco	25.0401	29.0504	14.4102	14.4896	23.7132	25.6558	14.5348	13.7378
NM_001081290	Prrc2c	112.156	110.559	106.672	112.865	66.5464	81.8846	83.6594	90.0998
NM_025321	Sdhc	11.861	10.3443	11.2681	21.1818	14.4394	19.1926	24.7721	15.9569
NM_153064	Ndufs2	4.94908	6.12642	10.4887	10.2199	14.6673	18.7465	18.0095	10.5035
NM_001005508	Arhgap30	15.8794	15.9044	18.6091	22.7005	27.6681	34.012	31.7421	25.217
NM_007649	Cd48	5.52532	8.70681	13.5352	28.863	17.112	36.3487	40.1425	37.2649
NM_009938	Copa	15.2818	22.3808	11.6654	13.6049	14.2981	21.5296	18.6787	15.3149
NM_178598	Tagln2	147.302	101.776	67.9668	114.299	314.71	392.962	325.611	172.159
NM_001013779	Aim2	10.7217	6.70558	10.6821	9.50887	21.7098	13.8911	14.1896	10.722
NM_001170853	Mndal	26.8712	76.6931	129.593	59.6902	71.6069	88.0932	80.7849	73.8905
NM_001302649	Ifi203	20.4016	38.8552	55.621	31.8535	31.4488	43.1208	39.6793	42.4922
NM_007422	Adss	25.3303	16.5221	19.9146	30.8531	18.0547	25.5619	30.0661	19.9646
NM_016805	Hnrnpu	38.1179	53.6218	51.9451	43.3231	42.9801	59.4766	56.0908	42.5268
NM_008210	H3f3a	97.5816	84.1789	142.455	77.0981	112.948	123.917	135.17	94.4322
NM_145514	Wdr26	36.7838	41.222	45.2545	31.6808	39.4214	39.21	36.1242	31.8843
NM_133815	Lbr	12.8912	28.7732	28.8192	17.3042	10.8905	29.1121	24.778	17.4087
NM_012058	Srp9	4.84093	11.9021	10.3356	10.7648	16.223	19.8643	16.0478	10.3026
NM_007853	Degs1	20.1584	30.078	34.5785	13.2629	33.2639	38.1023	25.388	26.5101
NM_009794	Capn2	12.7114	12.6176	8.9291	12.7571	23.5632	24.77	20.879	13.4617
NM_022019	Dusp10	14.5511	117.037	55.1515	101.948	22.0813	81.8583	52.0998	68.2486
NM_029735	Eprs	39.7935	10.87	7.82701	11.9234	23.9278	16.0773	16.5507	12.9317
NM_007498	Atf3	16.4238	3.77398	3.66837	3.7606	25.1802	10.1748	12.5821	10.8739
NM_144880	Ppp2r5a	13.429	17.5352	16.1007	17.4229	14.0058	24.5845	17.4191	17.7441
NM_013499	Cr1l	32.4044	15.5643	20.09	19.6408	19.3156	23.9182	24.7745	19.2596
NM_138667	Tab2	53.1228	48.0105	49.9587	43.3819	49.6393	46.4729	44.6083	42.3884
NM_011682	Utrn	8.69357	20.5401	13.4443	30.53	12.4735	17.2974	14.1545	19.7541
NM_001163591	Stx11	0.727119	9.91401	8.74572	7.98694	12.6109	16.9441	31.9886	13.0363
NM_175102	Sf3b5	4.43772	1.0936	2.85602	4.84501	10.6028	20.1704	14.3548	11.9968
NM_010437	Hivep2	12.1444	18.5269	10.5159	13.3864	12.8091	23.3507	12.1019	13.3514
NM_010828	Cited2	10.2202	24.1973	17.7785	17.7511	15.1124	22.9843	17.4147	18.6734
NM_028440	Abracl	4.90561	5.37054	15.7777	18.4463	12.5044	32.466	32.2631	20.9247
NM_001166402	Tnfaip3	353.538	157.176	135.227	199.384	419.292	316.025	206.515	197.034
NM_009397	Tnfaip3	76.1404	43.7555	21.3629	51.5038	118.073	94.3931	60.8452	47.5327
NM_010511	Ifngr1	21.4992	48.6581	69.1989	121.375	30.7679	88.2693	99.8824	103.321
NM_001101561	Rpl32l	7.97949	13.7927	8.20665	40.7583	76.1391	80.2875	72.6093	66.4955
NM_001025392	Bclaf1	6.92457	14.2899	9.78818	13.2953	12.7998	15.6103	12.2449	12.2763
NM_153787	Bclaf1	7.31462	14.8763	10.3454	13.8411	13.3003	15.1327	12.6054	12.6144
NM_011295	Rps12	90.1088	166.26	53.0003	113.585	162.336	220.68	203.897	178.28
NM_007482	Arg1	119.746	2.94525	0.324901	0.521079	205.048	17.6149	14.5489	18.5664
NM_013511	Epb41l2	6.54555	2.08028	4.68109	5.42499	13.2458	11.6923	12.701	11.125
NM_027879	Cdc40	30.3979	18.0294	17.6985	21.5546	17.0311	21.4458	17.6198	14.4691
NM_016898	Cd164	23.2125	39.9568	53.4498	31.65	38.166	51.7565	62.4195	47.063
NM_017472	Snx3	20.0386	9.43982	26.1189	9.73293	11.719	23.9646	17.8373	13.9118
NM_019760	Serinc1	7.22329	13.6036	17.0953	13.4079	21.5633	14.5118	16.3221	15.017
NM_020561	Smpdl3a	22.7765	26.0527	37.2859	14.0475	21.8063	23.4475	19.9583	20.721
NM_011240	Ranbp2	23.6605	14.1902	18.3909	12.8046	15.3506	15.4248	17.7735	13.0976
NM_001146123	Psap	11.1309	5.98444	13.7327	6.24222	10.0835	10.3535	13.7933	18.3819
NM_001146124	Psap	34.1358	20.0764	42.284	19.1038	29.9061	32.4678	40.0773	48.2694
NM_010124	Eif4ebp2	28.7796	98.254	51.4894	73.4357	35.949	64.8751	69.448	51.6384
NM_009120	Sar1a	14.1373	29.317	13.4535	21.5413	24.9831	27.333	26.534	24.2172
NM_011157	Srgn	446.527	219.958	285.849	212.086	305.823	293.886	325.95	281.369
NM_026201	Ccar1	16.4826	14.3635	21.2692	12.5761	13.5967	16.5195	18.9473	15.0577
NM_001242396	Jmjd1c	16.3963	23.1102	19.8212	18.275	24.0853	20.9454	24.5314	19.4599
NM_010798	Mif	6.52602	9.02073	14.1329	19.0181	14.3576	29.3918	40.2899	32.6306
NM_008404	Itgb2	38.1417	35.5654	31.0548	32.891	58.6033	78.3248	71.2967	56.3413
NM_145925	Pttg1ip	21.3571	4.5749	4.61974	16.0746	18.7817	15.4457	11.4863	13.9507
NM_010925	Rrp1	13.1726	15.1906	11.1693	25.5214	18.9083	25.7612	21.2076	21.9997
NM_007793	Cstb	7.98868	10.9683	18.9636	9.9191	30.3229	32.17	35.3886	29.5398
NM_001077184	Bsg	4.67634	7.69047	17.8091	18.4666	20.3971	33.5647	33.2415	29.504
NM_001077363	Ptbp1	2.57813	15.9805	5.4727	16.1091	19.951	31.7583	27.7309	23.5693
NM_008956	Ptbp1	6.54222	21.6602	10.2113	20.4869	41.7545	44.0683	43.0717	31.521
NM_177994	R3hdm4	23.262	17.7744	42.9311	45.3686	34.8967	52.7553	57.9495	47.8442
NM_007725	Cnn2	19.6856	64.9086	31.9466	69.9667	63.5337	135.847	130.987	88.354
NM_001142701	Arhgap45	1.15968	1.57801	1.04349	22.3272	15.7934	19.5465	19.5805	16.3263
NR_110342	Gpx4	3.57458	10.8549	1.27395	9.79667	21.2945	10.6961	19.8549	15.0765
NM_001301854	Stk11	12.4543	2.74168	11.1906	11.1832	12.7867	15.2438	12.1892	11.8083
NM_025313	Atp5d	3.08588	3.84439	12.0716	24.4544	48.4586	47.7955	50.5349	47.8891
NM_007705	Cirbp	5.02382	13.0087	9.45119	19.6085	12.5063	14.4452	16.5754	12.2251
NM_009091	Rps15	118.666	140.813	110.68	419.766	402.492	404.21	346.905	471.118
NM_021462	Mknk2	28.8748	14.8018	6.74638	14.5857	10.4722	20.9444	28.0317	18.1614
NM_001301034	Oaz1	35.4611	21.4227	24.7796	38.455	63.3521	70.9139	69.7993	58.7319
NM_008753	Oaz1	26.8121	16.1946	18.731	30.7477	47.8891	54.84	53.127	46.6727
NR_027656	Oaz1-ps	2.25216	4.69045	0.707131	58.6082	68.9952	114.906	98.9872	68.1809
NM_008655	Gadd45b	44.4666	12.0674	5.50622	15.1352	127.375	71.4142	63.9163	33.9637
NM_007907	Eef2	140.639	133.302	100.164	176.708	264.576	339.881	277.133	214.005
NM_001276288	Aes	20.9635	25.1557	13.332	12.6548	10.3915	13.3204	14.4668	14.6572
NM_010347	Aes	18.93	25.0265	12.0353	12.5544	11.3056	14.7992	13.5903	14.8765
NM_011631	Hsp90b1	65.848	57.578	62.0664	51.8085	82.5689	93.1356	97.1567	78.1366
NM_029166	Uhrf1bp1l	18.9296	13.5775	8.09503	9.17711	22.0514	21.8056	17.0088	10.5214
NM_133668	Slc25a3	242.408	93.2652	112.503	66.7514	159.655	103.428	102.511	76.083
NM_146239	Cdk17	11.6563	24.3797	17.2423	18.7369	23.334	29.7139	27.2099	17.0546
NM_013508	Elk3	19.5189	12.4502	8.04658	10.3785	25.0543	20.3714	20.3039	11.0326
NM_027722	Nudt4	8.35538	28.5303	17.1584	10.7848	25.6364	16.5148	15.3398	12.4577
NM_007569	Btg1	211.164	124.432	109.631	123.045	162.033	126.388	96.1483	107.203
NM_026482	Atp2b1	28.2118	24.6626	25.0939	24.3988	29.9562	30.2211	29.377	22.76
NM_027892	Ppp1r12a	37.0995	28.0699	34.1557	37.5197	36.12	41.2969	36.6522	37.0771
NM_001146707	Nap1l1	13.5819	17.1412	15.7627	14.694	22.5676	20.8565	23.6809	14.4513
NM_009344	Phlda1	60.7145	25.549	49.3497	31.0234	41.0206	24.099	38.5222	22.4811
NM_024454	Rab21	37.0341	18.9944	14.3593	15.5975	28.2667	31.4335	34.9	22.5649
NM_007636	Cct2	17.3494	39.1573	33.9718	28.1758	31.9222	48.6653	42.7972	28.4413
NM_017372	Lyz2	117.573	32.481	284.25	167.984	123.119	86.0717	222.675	321.276
NM_001288586	Mdm2	8.90851	12.1139	19.3597	11.7963	16.015	20.3015	25.1638	16.1414
NM_024457	Rap1b	107.553	100.233	168.896	70.7663	82.2757	109.493	113.312	74.6991
NM_025431	Llph	28.9759	30.8166	16.0557	14.78	28.4471	28.6597	19.0261	25.9967
NM_146012	Ctdsp2	11.4529	15.9426	8.66439	18.3996	22.3145	21.8543	10.8994	21.8094
NM_027739	B4galnt1	26.9348	79.7502	30.4754	54.3589	53.7796	63.9435	46.1363	57.2806
NM_146011	Arhgap9	0.0939585	2.88689	6.40562	24.7243	17.2915	24.1434	25.0384	22.0592
NM_001168292	R3hdm2	31.8481	24.4424	19.6041	11.41	12.0681	10.7886	10.6752	14.4757
NM_009284	Stat6	13.0226	11.1839	15.8535	12.0971	15.3617	16.2752	15.7285	12.9759
NM_008668	Nab2	0.0754394	0.228735	0.37873	8.75573	11.0441	16.0523	16.1614	14.4634
NM_013608	Naca	32.4544	37.6993	44.2014	34.9533	47.4398	64.7742	65.1404	63.5686
NM_019766	Ptges3	30.093	23.6807	16.7	15.1574	27.5869	26.4992	30.7452	20.2225
NM_016774	Atp5b	91.1414	97.8283	81.7116	83.6568	158.012	211.966	192.622	130.944
NM_026444	Cs	18.2794	11.6462	16.7106	13.2328	21.1629	26.1599	28.3314	22.1429
NM_001317220	Myl6	20.2215	50.066	55.6745	53.9456	78.8901	116.659	106.37	87.1178
NM_011843	Esyt1	22.8063	15.5995	10.2398	15.549	40.2429	40.2803	29.6337	24.3685
NM_018860	Rpl41	434.246	555.013	274.506	524.576	935.524	1236.76	1241.2	923.606
NM_013765	Rps26	96.2877	105.199	91.623	142.635	275.553	412.037	324.914	264.06
NM_016811	Dgka	9.95445	95.3483	61.9541	75.9689	19.7221	58.4478	47.2392	59.5942
NM_015740	Bloc1s1	0.806182	5.41414	4.72991	13.5591	18.2075	10.9341	14.956	20.024
NM_197979	Uqcr10	6.30335	0.645874	12.8861	8.06403	30.4933	63.7918	58.9968	41.6427
NM_001283062	Ewsr1	29.3565	47.2428	52.2277	34.0396	34.4406	46.1301	34.621	28.2355
NM_001283063	Ewsr1	18.5282	4.77803	18.1699	9.81349	18.4056	11.0762	11.0586	16.2955
NR_029471	Rps15a-ps6	117.493	127.562	149.597	137.442	168.371	193.486	173.732	176.423
NM_008907	Ppia	316.674	331.135	279.698	237.255	302.046	512.418	501.962	300.521
NM_011221	Purb	19.7915	14.6297	19.0067	15.2651	20.387	21.8797	17.6921	15.7026
NM_178440	Myo1g	9.54541	13.632	13.48	22.358	25.3674	35.792	35.3615	27.4283
NM_001190343	Ccm2	2.50658	10.0475	5.64497	7.83611	10.039	14.0128	11.5294	13.1077
NM_019511	Ramp3	46.5384	28.3324	7.46741	15.9754	35.3832	45.3065	12.4142	14.1622
NM_001301863	Ikzf1	6.16019	3.66251	3.6081	14.6905	33.6797	30.0834	10.857	12.2866
NM_001301865	Ikzf1	28.1157	27.3023	20.4778	13.3683	29.3009	30.2484	10.9075	13.2387
NM_001301866	Ikzf1	66.016	78.2415	16.5284	14.7058	29.9547	38.2099	13.4257	16.6714
NM_024459	Ppp3r1	5.6605	33.5639	6.74051	10.2817	18.5486	16.2404	10.6179	12.6153
NM_146243	Actr2	53.1277	74.1383	66.0642	44.5935	68.0477	100.171	89.4965	54.7724
NM_008996	Rab1a	23.4595	13.4975	19.4773	22.2041	23.7014	33.4038	38.8901	31.5073
NM_023324	Peli1	24.2913	13.5673	18.2559	29.5395	13.6368	18.8867	23.9217	28.6315
NM_139061	Vps54	6.30859	17.1779	18.8265	20.2449	10.3064	18.239	26.9488	23.3643
NM_001169114	B3gnt2	8.05093	12.892	22.0355	19.8975	31.3009	49.0683	40.745	25.863
NM_009837	Cct4	14.1566	6.62489	18.8591	14.309	16.227	20.2197	19.028	13.6864
NM_009044	Rel	32.1079	24.5609	78.4681	63.7082	41.6665	57.5417	91.0299	62.0326
NR_002890	Gm12070	33.7673	84.8848	70.9394	98.7198	85.4029	191.578	189.232	140.599
NM_024277	Rps27a	164.421	187.628	145.742	77.2324	94.59	116.286	112.879	103.456
NM_175836	Sptbn1	9.57465	27.9807	28.7192	29.76	19.8185	42.1705	35.9028	30.3139
NM_009288	Stk10	31.5244	53.0583	66.4304	60.2084	38.6511	45.6698	51.2591	52.2951
NM_001252260	Npm1	40.6128	67.9869	43.4016	43.5719	62.3256	60.2983	61.1434	38.8349
NM_008722	Npm1	41.472	44.1122	28.1636	68.0908	69.6568	81.9236	91.6717	75.7037
NM_001252261	Npm1	10.5745	15.9716	2.56515	9.64739	30.6005	24.1684	28.0596	15.5163
NM_010696	Lcp2	65.0926	45.1747	32.348	34.1234	46.6951	67.9037	53.1278	45.0784
NM_033374	Dock2	17.3701	31.1725	25.4851	33.1821	24.2416	40.9516	32.2644	33.6652
NM_009831	Ccng1	11.7083	13.3218	23.504	23.4871	18.5522	26.7755	29.4941	22.221
NM_001045520	Clint1	17.8183	31.522	16.5161	30.7123	31.9009	37.1641	27.5823	26.9244
NM_001346760	Clint1	17.2795	30.8999	16.9084	22.4929	22.2258	25.7275	18.0697	22.5035
NM_001311209	Adam19	19.1195	16.247	11.3115	12.7686	28.7499	37.5414	45.6525	18.2252
NM_133769	Cyfip2	8.57079	20.5645	15.8142	23.239	16.8368	26.8931	26.7661	20.8764
NM_008143	Rack1	75.5863	102.129	82.5982	95.0667	108.835	132.064	115.992	108.402
NM_001281472	Psme2b	33.3815	61.7678	68.372	50.9118	51.569	73.2196	74.299	57.0011
NM_001114679	9930111J21Rik1	6.89763	17.7083	19.9006	32.3105	22.3081	19.5198	22.2993	24.8572
NM_008330	Ifi47	10.1437	23.4457	26.2317	24.0745	10.814	43.8414	39.5777	36.6946
NM_001290769	Sqstm1	15.2409	14.4369	2.13764	14.6038	13.6784	13.8584	26.1775	18.2745
NM_001347487	Hnrnph1	95.6495	58.8715	63.8828	54.3294	59.5601	51.8281	47.1849	36.3727
NM_021510	Hnrnph1	44.7569	29.0771	25.5713	26.2821	28.2055	23.234	22.4793	19.385
NM_007714	Clk4	7.29101	6.93397	14.4422	7.1018	15.993	15.9862	10.9947	14.3453
NM_001048061	Hnrnpab	8.88219	25.371	17.1652	32.0551	27.1533	52.2632	63.3841	39.5522
NM_025535	Sar1b	5.85248	9.03076	4.47487	11.2045	12.2851	16.6355	14.3284	12.3522
NM_009458	Ube2b	7.80865	43.0505	26.0175	33.5329	19.5368	36.7421	27.9667	31.2923
NM_019411	Ppp2ca	42.3165	36.7342	27.4684	26.9791	29.4124	38.9757	37.6404	31.3148
NM_011543	Skp1a	1.34883	12.1455	6.9656	10.5682	19.6387	21.2234	18.752	18.0335
NM_009331	Tcf7	4.28474	156.984	49.7619	56.5591	10.6026	80.784	16.3375	47.2225
NM_011694	Vdac1	28.9915	20.0612	7.35198	10.7339	16.4447	26.9832	18.9768	15.5427
NM_153117	9530068E07Rik	6.93352	10.3176	15.4694	10.0476	23.2768	26.8971	19.0601	22.2514
NM_008300	Hspa4	32.8691	29.2141	25.3874	22.9872	30.7762	32.929	30.1178	24.7027
NM_175258	Rapgef6	4.34236	14.5308	5.47559	13.0454	10.3611	17.847	16.8962	14.0448
NM_178626	Cdc42se2	10.7442	8.18564	23.6551	32.8313	23.2141	33.2533	32.0012	27.139
NM_008248	Hint1	7.96438	5.34957	7.49812	19.6279	24.4393	49.283	41.9603	27.424
NM_001110211	Anxa6	2.35717	9.53067	5.81666	15.2949	14.9248	34.8933	25.3356	19.1563
NM_013472	Anxa6	1.68079	6.79633	4.14771	10.9059	10.641	24.87	18.0744	13.6612
NM_010299	Gm2a	12.7663	16.3417	17.3166	13.4878	39.4488	32.7447	39.2035	20.1886
NM_009720	Atox1	10.5516	5.85268	2.8832	11.8759	15.743	18.6752	21.0488	25.6483
NM_013716	G3bp1	4.29363	11.0422	12.3885	11.9302	13.0645	22.4166	20.0426	11.7663
NM_028451	Larp1	9.55023	11.1114	7.94269	15.3173	10.4586	15.7823	15.514	17.2013
NM_018738	Igtp	1.66419	30.503	23.2623	42.2722	10.7725	27.3937	39.1298	41.8384
NM_022423	Rnf187	11.4513	19.0297	11.8925	12.8384	19.1237	17.1633	18.5541	14.5474
NM_007476	Arf1	52.0621	72.53	41.8415	55.8904	73.692	77.4682	84.0408	70.5796
NM_027817	Grap	12.8517	39.9984	42.8213	26.8212	18.7704	28.7012	32.7736	26.998
NM_001252313	Ncor1	29.9121	8.31413	18.3719	11.8523	22.41	19.3131	15.633	11.9048
NM_011308	Ncor1	9.94882	16.0094	10.7947	10.1138	19.6198	15.8883	14.9665	11.1392
NR_002875.1	Gm1821	72.8464	64.713	91.9767	118.929	214.466	246.174	233.251	184.77
NM_001313984	Ubb	18.2312	21.3671	13.2988	33.0885	77.5599	92.2323	74.4059	68.426
NR_030738	2410006H16Rik	17.1278	17.8054	4.71168	18.0765	27.6809	30.5674	24.3593	20.9634
NM_177320	Pik3r5	13.9151	52.1316	21.4767	22.8834	12.8796	26.4633	11.9583	23.5444
NM_009080	Rpl26	8.09836	11.7191	5.08617	10.7921	14.1173	18.1074	17.6776	14.8615
NR_003373	Gm15772	70.517	102.046	44.2794	93.9705	122.927	128.351	127.334	119.951
NM_146019	Chd3	7.57948	12.9059	14.0836	22.9488	10.1975	15.3326	13.5635	18.3937
NM_001017426	Kdm6b	30.1651	23.5163	31.3543	40.0723	32.0398	38.0812	48.0174	42.1086
NM_001127233	Trp53	11.0192	18.1589	3.82231	17.6495	17.4988	12.2568	14.7765	11.03
NM_011640	Trp53	36.207	25.85	38.1614	18.9714	22.5657	20.0964	26.0585	26.3417
NM_001159375	Eif4a1	23.4898	24.1779	29.6703	26.4065	23.3673	46.7226	43.0405	32.7174
NM_144958	Eif4a1	19.5731	18.0138	27.5197	25.7815	21.4677	42.2359	37.5553	27.9207
NM_001291068	Polr2a	13.1107	21.291	28.5611	24.8011	14.6288	18.2771	19.8088	22.7471
NM_001166595	Eif5a	54.6143	26.1337	37.7149	39.1764	67.0476	82.7478	107.521	67.2673
NM_026017	Ctdnep1	16.0395	3.78619	4.03733	6.7581	20.1027	12.0306	16.6497	16.8689
NM_019749	Gabarap	11.8404	14.3315	19.224	22.5653	26.5718	38.2458	42.2173	39.0878
NM_173742	Rnasek	33.2577	12.3224	38.941	31.8725	75.3936	70.1781	68.3528	67.3936
NM_011072	Pfn1	90.1697	115.45	77.5994	208.073	294.834	523.231	486.904	426.989
NM_026559	Txndc17	3.78581	16.385	3.8515	8.68118	12.6834	16.3008	18.6799	12.4677
NM_138659	Prpf8	25.4998	25.1772	13.8421	20.0436	20.9971	26.5482	24.422	18.9347
NM_008850	Pitpna	21.3771	24.4548	27.0413	17.7115	20.6014	28.8671	25.8455	23.3015
NR_110477	Gm12338	45.6555	58.7198	1.47172	53.2156	71.3066	110.306	96.0039	79.7096
NM_009536	Ywhae	48.7569	133.082	90.7082	96.1052	114.943	181.783	193.701	143.156
NM_207523	Rpl23a	161.142	171.667	126.194	206.378	298.3	306.104	276.117	242.869
NM_009297	Supt6	11.3472	4.76868	6.87526	9.88636	11.3229	13.7006	11.7935	10.0906
NM_009143	Sdf2	13.2073	11.2928	3.90405	15.6974	22.903	14.1478	20.0266	10.6586
NM_018854	Ift20	1.67987	6.42499	3.59012	5.29458	13.1643	21.2562	13.1377	15.9648
NM_008702	Nlk	13.1697	34.8724	20.5886	24.5794	18.7924	36.0297	22.469	19.8583
NM_183201	Slfn5	13.5607	16.4902	11.4938	13.8326	14.7409	36.0971	18.2933	17.1069
NM_181545	Slfn8	0.492756	7.96361	5.24825	10.5729	14.2694	12.0274	16.3422	14.7188
NM_011408	Slfn2	7.86075	12.4799	4.64214	28.873	33.0451	53.6495	31.7055	24.8952
NM_013653	Ccl5	9.89187	19.0667	32.4866	11.7452	11.9081	21.307	12.7933	17.5994
NM_009139	Ccl6	4.0972	1.22616	32.4328	4.71272	14.5052	17.7984	32.6319	30.9678
NM_153144	Ggnbp2	7.09902	19.8026	21.9948	16.9219	13.6173	20.0831	17.606	14.3927
NM_001080931	Med13	14.5864	16.8318	22.0011	15.623	18.5188	20.2458	20.938	15.3878
NM_029478	Vmp1	19.1264	9.34713	18.6079	16.9398	31.5834	33.2195	41.5462	29.9947
NM_001003908	Cltc	15.3412	10.1189	25.3678	12.8722	17.44	21.882	22.7377	14.6355
NM_009296	Supt4a	16.7887	17.9061	8.04686	34.6212	25.1225	36.5359	40.1771	42.3584
NM_054043	Msi2	14.2396	15.237	10.7176	13.8448	19.9619	19.6436	23.3697	14.486
NM_009546	Trim25	11.1049	22.7699	35.4406	45.0813	18.706	29.3984	35.3922	36.9753
NM_001077529	Nme2	15.8969	14.035	32.5905	29.6313	32.7629	57.0515	58.18	38.5388
NM_009427	Tob1	21.4348	20.9189	22.9355	37.0386	22.2258	22.7833	23.2478	30.3034
NM_026313	Luc7l3	24.2148	23.474	15.6936	17.1184	19.0456	20.047	18.0938	15.6129
NM_133807	Lrrc59	1.134	5.63856	8.23981	7.92692	14.7081	14.1074	20.199	10.9947
NM_025287	Spop	29.7584	33.7912	21.059	15.9124	22.536	20.4157	15.8505	16.3408
NM_008379	Kpnb1	23.0453	16.3671	15.9175	13.2808	18.6807	30.7173	27.3294	17.8534
NM_139311	Mllt6	5.83551	9.23427	7.44053	15.0416	13.1943	12.5851	15.009	11.9352
NM_011971	Psmb3	2.93951	4.42779	4.80259	7.44256	12.799	32.419	22.1263	14.16
NM_022891	Rpl23	151.333	84.9957	95.1054	102.929	143.113	127.769	125.931	124.697
NM_010688	Lasp1	6.43307	54.4952	22.314	20.9731	15.6269	22.5575	25.0379	22.0633
NM_001159483	Rpl19	65.2874	91.4365	53.7519	119.707	132.821	173.07	162.264	146.014
NM_009078	Rpl19	25.5295	35.741	21.003	46.7995	51.9419	67.6663	63.4409	58.2668
NM_025559	Mien1	4.85943	1.63576	6.61973	14.0543	22.3818	38.5313	34.5351	14.9345
NM_011771	Ikzf3	69.5138	67.8177	93.6622	76.3015	42.1288	107.636	120.296	90.4816
NM_028722	Msl1	8.11313	16.3044	19.4484	15.7999	15.5736	16.2314	14.224	15.0355
NM_011623	Top2a	4.68106	19.9625	15.6082	7.27956	12.7401	43.9012	41.3582	14.1894
NM_020618	Smarce1	15.4583	11.3762	15.5453	13.9062	12.1684	18.8889	18.8777	15.9459
NM_011508	Eif1	94.5467	68.6871	76.2712	111.271	111.543	123.935	122.384	95.2731
NM_019795	Dnajc7	1.66703	9.60934	7.93099	15.8638	10.5438	13.8322	16.1304	12.8582
NM_019584	Becn1	9.83164	5.06812	4.01722	13.5077	13.1362	16.872	13.9773	10.9805
NM_011192	Psme3	12.6064	18.9235	20.0492	22.9012	18.8561	41.6528	35.5107	22.0932
NM_011289	Rpl27	64.707	69.1792	62.1097	84.3538	122.01	145.81	131.869	115.39
NM_172947	Lsm12	5.58708	3.21556	4.7666	7.89234	14.4228	20.2774	23.2761	10.5808
NM_008175	Grn	1.59354	0.133187	5.38047	6.05178	19.7327	18.5463	25.7605	23.7608
NM_001159492	Gpatch8	10.1064	12.6947	17.1387	18.2459	10.8934	14.9855	15.9737	22.1541
NM_001077698	Fmnl1	15.0742	10.427	19.8283	25.7349	19.042	31.9757	29.3814	21.8242
NM_001081045	Kansl1	8.11837	13.0737	35.3549	15.8608	15.5366	18.4664	16.0192	14.1828
NM_016780	Itgb3	15.5335	45.519	7.12383	19.4439	68.8387	59.0157	31.2948	20.5256
NM_027946	Dcaf7	6.62991	7.19294	6.73925	10.4051	16.0503	19.9193	16.2254	13.3372
NM_172397	Limd2	9.08767	24.6824	16.2072	35.4904	17.4193	27.7538	28.683	32.344
NM_026009	Ccdc47	12.9156	17.1621	5.9355	12.4656	18.6135	20.9205	16.6438	12.5343
NM_008950	Psmc5	0.881404	8.04996	3.85676	11.6797	11.0235	19.6753	15.9409	10.3914
NM_007840	Ddx5	255.609	174.584	218.385	209.44	190.106	160.334	154.411	158.131
NR_037224	Mir3064	97.7414	52.9468	15.0787	38.4223	61.9212	38.7936	31.3831	19.4029
NM_176850	Bptf	21.0842	24.9493	13.1648	21.8518	14.9385	15.8331	15.5496	14.9095
NM_198298	Helz	14.0726	13.8214	14.7893	12.3775	11.9178	14.3762	16.4731	13.6842
NM_010303	Gna13	32.5563	60.7375	33.2319	47.2829	60.4753	81.684	66.424	45.4293
NM_001313974	Prkar1a	14.914	13.97	11.0623	13.0301	19.4736	26.4518	25.8605	16.9634
NM_001313976	Prkar1a	9.81425	9.19597	7.82832	9.82077	14.4619	13.8819	17.4448	12.0172
NM_021880	Prkar1a	9.5322	8.92313	7.59846	9.53616	14.0295	13.5671	17.1366	11.8701
NM_001048058	Rpl38	119.135	133.553	90.9203	214.323	272.621	318.946	314.147	269.972
NM_012030	Slc9a3r1	2.76837	5.07904	8.68613	15.2855	15.5862	20.497	27.0134	19.1683
NM_027862	Atp5h	38.0592	24.6306	30.405	29.4982	44.2636	73.0722	55.2295	48.8001
NM_015807	Nt5c	8.4845	2.28663	8.26187	11.2649	11.4459	22.4211	16.5689	19.1365
NM_008258	Hn1	3.21486	14.396	15.009	32.6364	20.732	30.023	30.2695	28.1768
NM_133354	Sumo2	29.2376	34.4032	38.5938	44.8221	63.0595	68.4969	70.8819	53.2661
NM_008211	H3f3b	114.08	119.088	104.728	71.6276	73.762	125.467	110.604	82.8767
NM_176902	Ubald2	16.0868	44.2592	58.8007	56.6796	20.871	37.3675	45.9128	51.6728
NR_003376	Gm7367	0.000441264	0.554888	0.24556	21.1236	11.9723	12.6778	21.6905	16.7539
NM_011358	Srsf2	99.6167	138.653	140.233	97.9143	87.2037	148.862	132.627	86.5256
NM_009304	Syngr2	9.72427	1.91994	6.03247	6.14718	57.6179	29.5117	51.1551	25.172
NM_011150	Lgals3bp	11.0992	27.7569	6.97824	19.6717	107.77	98.7077	75.2658	48.4682
NM_001313923	Actg1	75.4098	48.7701	74.632	44.7095	48.1557	102.404	110.82	73.0811
NM_009609	Actg1	243.062	156.779	240.704	143.722	151.174	326.436	356.555	232.53
NM_011032	P4hb	14.7289	16.334	25.5354	15.9151	34.2034	42.3094	34.9234	23.5232
NM_133796	Arhgdia	13.9077	34.566	37.2011	59.8975	52.7727	81.1098	83.2737	76.772
NM_016676	Rab10	27.0444	27.8396	21.7483	23.0942	24.3359	31.0238	31.6962	23.7253
NM_001198969	Itsn2	22.7807	19.9603	31.027	18.6049	15.2246	18.0153	20.1849	16.8317
NM_013614	Odc1	245.315	119.548	103.848	107.161	157.973	250.892	351.564	163.927
NM_011739	Ywhaq	57.0293	27.5627	32.9055	25.4193	32.0549	36.8946	39.1263	25.8177
NM_010496	Id2	58.0662	33.5682	21.9806	8.05353	96.8349	46.0159	68.919	29.0984
NM_011300	Rps7	79.8744	121.762	63.8122	115.076	127.696	132.74	111.107	126.572
NM_134052	Adi1	2.99333	11.192	5.59419	13.7278	13.1623	25.4469	15.0173	17.3077
NM_007861	Dld	6.75563	6.7435	18.3464	11.3639	11.2462	14.2015	15.8912	11.5693
NM_153198	Hbp1	12.4423	15.49	23.9602	22.157	10.5085	20.1897	13.7235	19.4152
NM_001033436	Atxn7l1	10.1041	16.0949	21.7001	18.9117	14.9639	15.4105	14.6655	16.7866
NM_025359	Tspan13	89.863	36.7602	23.904	33.7708	69.9599	53.1903	44.0737	26.1321
NM_013562	Ifrd1	220.282	59.7722	88.218	40.4224	123.239	87.1385	94.3971	64.1165
NM_144788	Hectd1	11.2554	13.9292	17.7821	19.9457	17.1518	22.8426	21.2527	16.243
NM_013815	Baz1a	20.3796	13.7703	15.5776	11.0984	20.4298	26.3357	22.377	13.9492
NM_010907	Nfkbia	149.11	54.5752	59.823	45.6493	69.8535	60.0983	80.5425	50.9361
NM_008891	Pnn	27.82	22.281	20.8738	17.7335	23.1105	18.0115	18.2239	18.1222
NM_013902	Fkbp3	23.1098	27.4894	14.482	26.2042	45.1982	38.2482	30.7755	21.353
NM_009093	Rps29	356.731	332.568	183.662	300.572	407.389	544.466	394.761	453.081
NM_025589	Rpl36al	74.7456	40.4683	74.1583	103.282	171.04	243.928	174.285	135.973
NM_007481	Arf6	24.5683	33.4029	23.6118	22.4277	25.3757	37.2225	47.0795	26.4545
NM_001081195	Arid4a	13.4365	19.2904	27.9704	25.9606	13.7268	16.171	16.1464	17.6748
NM_001313920	Hif1a	8.60089	21.7784	15.607	16.1369	10.965	28.1601	24.7901	13.6694
NR_038063	Rplp2-ps1	89.2269	79.0261	50.9074	158.817	195.892	231.621	216.334	172.229
NM_030750	Sgpp1	4.03259	25.3562	22.6886	18.036	13.4452	16.2828	17.8093	17.3262
NM_178744	Zbtb1	8.80281	9.34563	20.6071	10.2841	12.8599	18.5411	19.1712	14.2236
NM_001146176	Max	7.161	25.1233	18.7241	28.3589	22.4147	25.4468	19.55	29.8636
NM_023721	Atp6v1d	21.021	29.1442	21.531	17.241	14.3059	24.5061	19.3043	20.5098
NM_026114	Eif2s1	4.956	20.7347	10.9136	13.5474	12.2091	17.236	19.3749	14.1318
NM_007564	Zfp36l1	300.815	57.8964	97.7093	147.619	265.494	136.795	265.146	199.837
NM_007951	Erh	5.23594	4.35894	10.0455	4.25926	12.7777	12.5466	18.4062	10.2906
NM_001079694	Srsf5	14.368	20.0282	14.684	18.3883	28.9097	22.3862	23.3446	22.3829
NM_001079695	Srsf5	1.36171	0.58801	0.878968	17.6974	21.2465	46.2896	29.0429	31.5933
NM_001347415	Srsf5	13.3179	19.842	14.1325	19.3237	29.4742	20.7145	24.1689	22.2392
NM_001347416	Srsf5	13.343	20.4745	14.8827	16.2329	27.4761	17.7144	20.7023	20.4177
NM_009159	Srsf5	14.4038	20.6691	15.4704	15.4267	26.9866	19.1692	19.9729	20.5468
NM_027349	Rbm25	38.2144	23.5081	35.2488	30.3536	32.1175	25.9384	27.4346	28.6317
NM_008943	Psen1	4.24795	11.3322	7.17684	10.9738	10.5532	17.4657	12.8563	12.5846
NM_023409	Npc2	3.83215	13.1215	17.336	13.1475	17.0689	18.3186	23.4533	21.8664
NM_028863	Isca2	41.7112	16.5564	5.0921	10.3955	13.2181	12.1245	11.2071	11.8968
NM_028632	Fcf1	1.07182	16.5633	7.8663	13.5661	10.7095	10.143	11.1981	10.9623
NM_025421	Acyp1	0.078953	2.39756	1.9878	7.69961	15.763	15.2184	18.863	10.1823
NM_026775	Tmed10	13.6924	16.1634	14.9134	14.7824	25.8772	21.5506	25.6095	21.3909
NM_010234	Fos	62.1073	16.9039	36.7032	27.1855	56.8821	34.3898	39.7352	38.8891
NM_016767	Batf	0.603676	7.2468	5.8113	17.7612	26.5229	46.4822	41.7139	30.7146
NM_008152	Gpr65	105.635	4.08848	13.5519	10.4203	52.3196	25.8144	34.4387	16.6568
NM_183186	Foxn3	6.03514	17.0575	20.7394	30.5337	16.3058	20.9244	22.0974	24.7537
NM_009790	Calm1	12.73	18.4758	16.1573	36.6886	49.8464	64.719	68.3058	53.2006
NM_026681	Ccdc88c	7.16359	9.60931	7.48231	15.8678	12.7371	17.1554	15.3944	15.0436
NM_028446	Trip11	23.4014	15.8021	11.6178	13.1913	12.744	11.5673	12.4418	10.8034
NM_029803	Ifi27l2a	0.766395	58.7395	131.772	96.0563	24.5662	225.307	243.593	200.356
NM_001347440	Papola	14.4194	15.1341	16.8769	17.7611	21.732	29.3552	21.6736	15.4441
NM_011112	Papola	10.896	7.72877	8.58199	9.03163	12.2846	16.7975	14.5136	11
NM_001081458	Ppp2r5c	12.6254	10.2907	6.06562	14.558	10.055	17.0586	11.5647	14.7222
NM_030238	Dync1h1	7.45972	5.73337	6.69749	10.8199	15.1008	17.6346	13.0199	11.1824
NM_010480	Hsp90aa1	43.3407	45.2004	40.7388	43.1796	36.4123	60.2807	71.305	45.5365
NM_173363	Eif5	25.566	19.5787	15.6283	13.7114	21.8799	21.8163	14.0604	23.3342
NM_027360	2010107E04Rik	14.1103	9.78994	13.7702	14.033	18.1078	36.1636	44.0601	33.1299
NM_019925	Gpr132	55.3778	82.5859	60.3098	94.2089	58.6314	94.3536	73.1271	90.832
NM_007763	Crip1	10.4536	68.4126	57.5765	91.3728	174.871	290.279	329.432	222.62
NM_028731	Esyt2	15.0164	17.1456	16.8789	21.3999	15.6407	16.3212	13.4067	15.2544
NM_008112	Gdi2	39.567	37.1268	29.0005	35.7622	40.2995	67.0136	54.3799	38.2742
NM_011803	Klf6	67.7341	62.5022	65.6126	67.8172	87.3621	70.1436	67.7078	67.3902
NM_029271	Mrpl32	38.5871	17.9024	18.2849	10.1185	12.359	11.2252	12.8643	10.358
NM_008944	Psma2	15.0528	23.485	19.0894	21.8821	23.5307	34.5597	36.3691	27.2767
NM_080288	Elmo1	5.18398	8.60894	4.51122	9.04688	10.3555	13.7566	11.6575	11.2599
NM_178199	Hist1h2bl	1.44001e-07	31.4748	2.1767	45.8883	26.0087	282.429	195.18	81.0581
NM_178183	Hist1h2ak	0.197516	17.37	4.79715	17.0067	13.6985	105.677	108.036	39.9372
NM_175654	Hist1h4d	8.13073	25.7496	17.7862	66.8111	67.3412	366.432	307.077	161.52
NM_001290530	Hist1h2be	2.55697e-17	5.48523	1.40519	22.2427	18.3418	159.178	124.369	53.2453
NM_015787	Hist1h1e	0.759158	20.1355	6.71367	28.6431	30.0716	153.068	157.489	99.176
NM_015786	Hist1h1c	0.498419	11.9345	46.5641	28.703	18.6956	59.6213	58.0892	35.9997
NM_175664	Hist1h2bb	1.80761e-31	22.5279	0.108212	16.3309	10.8568	96.8659	79.1427	35.7922
NM_024473	BC005537	30.8854	59.1464	63.2163	39.689	33.401	31.7851	37.4718	36.528
NM_025710	Uqcrfs1	11.0662	5.02886	3.80872	10.2478	14.8616	21.4647	17.5804	14.8141
NM_001347508	Irf4	6.23809	5.32606	9.22247	6.63868	28.3144	15.449	19.9084	14.3005
NM_013674	Irf4	6.03872	5.15549	8.92771	7.49879	28.3263	15.2012	20.5665	13.8424
NM_013830	Prpf4b	21.3841	27.0475	13.143	13.7033	11.9675	15.9134	12.3602	14.2578
NM_025387	Tmem14c	1.12856	3.07352	3.34281	8.25165	14.4261	13.7046	16.7229	12.9598
NM_007772	Hivep1	9.51181	12.3123	9.72415	14.1958	18.5014	15.0278	17.758	14.824
NM_019930	Ranbp9	11.6939	10.3229	11.079	11.897	14.4114	19.322	16.5704	18.9235
NM_009856	Cd83	1.49481	2.86487	16.121	12.9318	22.1751	13.8633	36.7567	26.3925
NM_025900	Dek	48.3945	55.3452	51.7401	27.0323	37.4161	60.7785	65.8974	43.3165
NM_001033268	Fam120a	29.1039	17.2221	27.876	22.1249	18.3202	30.8603	28.6267	24.613
NM_001281880	Sema4d	3.34826	5.01364	3.88378	9.20342	12.6989	17.1101	20.2979	14.3387
NM_013660	Sema4d	6.80578	10.1909	7.89426	18.697	25.8077	34.7281	41.2367	28.6415
NM_017373	Nfil3	19.1428	3.66567	13.3511	10.192	20.1805	10.9117	17.9096	15.9705
NM_025933	Higd2a	25.4556	5.23788	7.12794	17.1443	16.9897	26.7707	23.1816	25.3285
NM_008739	Nsd1	22.9434	12.6694	18.0279	19.8607	21.2731	22.5141	20.9138	19.1157
NM_025596	Prelid1	8.39466	15.5775	9.45368	37.4044	48.7531	86.014	68.4706	47.399
NM_025828	Lman2	6.41841	6.81097	3.88071	11.2491	10.7485	10.7243	10.126	10.4195
NM_026211	Tmed9	20.8619	44.5243	34.9348	20.924	24.8259	34.017	37.0241	24.4775
NM_001282055	Ddx46	9.82051	5.41887	14.0095	11.0243	12.3709	16.5332	13.4837	13.6955
NM_029872	Hnrnpa0	20.6391	17.8587	14.3166	13.547	19.8082	28.0797	27.2823	15.9461
NM_025279	Hnrnpk	10.4264	5.00504	14.8009	11.1069	19.6511	17.9496	17.6567	14.1624
NM_153538	Zcchc6	21.5812	25.3125	15.9425	19.4864	21.621	25.7249	23.7444	19.7001
NM_001145799	Ctla2a	67.5984	6.94992	3.95922	2.76917	57.2571	18.2673	19.9452	10.1571
NM_010888	Ndufs6	1.67881	12.0824	13.0284	12.623	10.5904	26.5563	21.0176	11.9764
NM_023281	Sdha	32.1989	31.038	16.2372	26.8547	39.1099	40.5449	35.9322	30.3622
NR_030451	Mir682	100.202	89.2328	47.998	231.514	422.519	464.12	365.811	390.62
NM_138953	Ell2	59.8496	27.8587	16.1203	16.487	48.8024	33.5617	30.3819	17.524
NM_053108	Glrx	34.4932	28.8011	21.5263	37.0787	14.1442	22.16	58.6797	63.6589
NM_007684	Cetn3	20	13.752	11.0701	19.5179	20.7033	28.9031	22.9466	15.7388
NM_007749	Cox7c	0.392236	6.05474	7.35855	4.9002	13.3805	17.7136	16.0965	14.5396
NM_024175	Rps23	256.485	360.538	198.97	358.249	383.752	428.648	405.911	436.961
NM_145453	Zcchc9	32.3485	13.6778	74.1533	23.5768	21.8457	38.558	37.2817	16.9552
NM_009680	Ap3b1	12.574	12.3092	26.8841	11.969	12.5479	21.3618	19.6633	13.1733
NM_009321	Tbca	37.2947	45.1981	6.97952	17.6224	40.3865	36.3233	42.8131	30.5262
NM_027711	Iqgap2	12.8281	19.6839	12.2323	21.2966	16.242	19.5608	13.521	13.4011
NM_021552	Nsa2	24.957	27.4458	28.7976	26.4303	33.6394	34.9402	25.9015	28.2169
NM_001170540	Btf3	33.3385	34.9317	30.6036	28.0919	38.052	53.7472	49.3346	34.1955
NM_001077495	Pik3r1	12.9468	11.0105	18.6517	20.9	15.7422	14.8573	14.983	17.0969
NM_001122963	Gpbp1	11.4345	12.0564	16.8385	15.9101	11.3649	13.5868	15.4098	12.3587
NM_028487	Gpbp1	10.9568	11.629	12.1188	13.8438	11.1585	15.0736	14.6208	14.1474
NM_130796	Snx18	30.848	33.8475	35.3096	50.5538	16.2972	29.7969	48.3843	43.2375
NM_010330	Emb	71.5715	76.6244	55.5515	51.317	76.331	95.0378	62.1982	53.3784
NM_024221	Pdhb	8.98054	5.02181	15.1711	11.7415	16.1652	25.8767	17.2402	13.9241
NM_139227	Atxn7	13.6988	3.95637	7.30575	12.1114	14.3017	13.3026	11.4823	10.2595
NM_001033270	Slc4a7	7.26098	4.54866	11.738	13.0343	10.8461	11.7944	11.5547	12.133
NM_009409	Top2b	13.4481	23.6137	21.2573	21.1116	20.0786	24.3421	18.4341	17.0431
NM_025586	Rpl15	23.0935	67.3011	25.6135	90.429	147.147	179.454	133.379	130.622
NM_134081	Dnajc9	15.4122	22.401	18.2883	14.9374	11.9289	22.4667	29.4105	22.874
NM_011695	Vdac2	8.68084	12.5574	15.8349	12.6628	24.7384	26.448	31.0724	16.7949
NM_011297	Rps24	44.3116	43.6917	33.2944	51.9623	59.6807	71.05	61.1483	72.4356
NM_207634	Rps24	144.346	142.305	108.459	169.27	194.417	231.704	199.19	235.859
NM_207635	Rps24	15.6687	15.4612	11.7823	18.3811	21.1125	25.1863	21.622	25.6025
NM_001310666	Zmiz1	13.5585	12.7001	8.59715	7.42269	12.8619	15.3287	16.0174	11.7792
NM_183208	Zmiz1	12.0035	11.9157	7.60965	7.06967	13.5058	14.0423	14.5313	12.3696
NM_007479	Arf4	130.944	55.5155	91.4786	35.3768	43.8005	46.3843	48.9621	39.7473
NM_001289687	Arhgef3	11.953	21.3014	20.8911	20.1177	25.3277	33.2667	27.0065	16.4173
NM_019979	Selenok	13.9513	11.2829	10.6924	29.2022	26.9848	21.733	21.9544	25.8163
NM_016897	Timm23	3.27281	10.7185	21.3009	10.4832	16.5466	26.1838	27.6797	16.5492
NM_008133	Glud1	40.9173	35.1508	52.0812	60.7928	70.7776	77.834	68.5724	59.0294
NM_001004436	Wapl	14.6371	10.4249	16.5442	13.6907	14.1646	16.7264	14.9019	10.4943
NM_078478	Ghitm	14.6144	14.0493	22.8481	14.2137	20.5573	22.9606	27.0519	17.1533
NM_007895	Ear2	13.4797	0.105688	25.9683	15.292	22.9851	17.8692	49.1171	50.3203
NM_015774	Ero1l	71.1143	14.4648	13.0915	6.87806	69.2306	32.686	19.8741	10.4542
NR_002875	Gm1821	3.37602	2.09	7.84317	14.5759	13.0139	26.0299	21.9301	20.3979
NM_178684	Mapk1ip1l	15.1993	15.2716	16.1726	13.2484	13.0546	20.0883	17.9841	16.2521
NR_002142	Rpph1	23.718	12.5086	6.68334	24.9059	36.7992	35.9101	36.3301	44.8301
NM_053113	Rnase2a	0.0504262	0.0375271	0.0368468	0.0778352	15.6683	17.3907	30.4838	62.6388
NM_001113358	Dad1	70.3359	18.817	44.2631	27.1969	54.0404	37.5151	42.427	38.6004
NM_026851	Mrpl52	13.4527	3.39383	12.6897	15.4597	14.4448	27.3375	35.5006	32.2678
NM_022993	Lrp10	9.90844	9.73163	16.0496	20.5211	25.5626	23.4685	26.052	19.7236
NM_011186	Psmb5	2.56493	10.5834	4.66859	16.1185	24.0129	31.9184	22.7614	20.9518
NM_011189	Psme1	43.9176	61.4876	73.2887	100.235	74.8535	166.298	120.427	114.482
NM_008683	Nedd8	18.9235	21.7645	15.2296	30.7272	27.1385	19.9793	38.3824	37.9332
NM_029492	Zdhhc20	11.0406	13.5851	13.4507	14.8541	16.2875	15.8266	15.033	13.5177
NM_028643	Micu2	5.97254	12.3752	2.9849	18.4625	16.5106	18.3669	17.0746	17.0848
NM_001310594	Spata13	11.2198	20.5192	22.1393	28.3788	24.362	37.0651	29.5065	28.7491
NM_007798	Ctsb	8.98606	14.0384	22.5652	16.4892	18.666	18.934	33.5873	37.9703
NM_009955	Dpysl2	3.56699	7.46664	4.76984	11.3115	27.3272	34.3019	30.2591	19.0271
NM_009761	Bnip3l	10.2734	25.3337	21.3321	25.5307	22.4069	27.0171	20.7863	23.3083
NM_194345	Fam160b2	15.1098	15.6078	22.3192	13.9604	11.3691	16.2013	13.1083	19.5323
NM_009029	Rb1	26.6077	17.1542	11.2823	13.4675	44.8139	20.9642	17.3259	11.9486
NM_008410	Itm2b	144.063	40.8571	60.7902	76.7717	280.629	95.8165	85.3705	73.5709
NM_008879	Lcp1	100.205	124.345	141.264	115.726	138.205	253.819	247.271	164.364
NM_026083	Zc3h13	17.9494	11.7955	8.32723	12.0507	10.5823	10.9203	10.1501	10.4517
NM_009429	Tpt1	590.837	542.088	449.566	537.966	675.163	655.835	583.393	586.675
NR_028481	Snora31	8.37465	15.49	6.76522	19.6674	28.6118	29.1223	17.1234	18.6152
NM_025427	Rgcc	17.5016	20.9643	12.4902	17.2765	24.2606	31.4204	13.9547	18.2754
NM_001286411	Elf1	25.4915	47.149	32.6129	43.1276	52.7994	65.0251	62.3886	46.9629
NM_001033242	Cln5	2.41137	33.375	17.0202	16.7998	14.2533	21.4312	18.6871	13.9431
NM_015822	Fbxl3	9.22951	11.0617	17.5935	17.9918	15.8756	15.5413	18.0099	16.5713
NM_207215	Mycbp2	16.6609	14.4011	14.5526	15.7618	16.5401	17.8858	16.1302	13.4178
NM_198014	Slain1	16.6244	7.19164	2.89294	9.13941	18.4438	19.5266	11.5138	13.1065
NM_008929	Dnajc3	7.57072	7.2193	10.0541	10.135	10.717	16.9095	13.0846	10.6384
NM_145465	Stk24	74.2445	82.0872	116.747	65.8838	82.7898	102.512	79.5971	67.2669
NM_026069	Rpl37	13.34	11.1525	9.60388	17.3468	26.0841	33.2551	27.3017	26.4291
NM_011815	Fyb	19.3611	35.3645	28.7694	42.6049	17.089	35.6963	32.2705	34.3882
NM_008372	Il7r	171.909	179.199	65.3845	71.9118	180.406	96.2682	67.5263	55.4675
NM_011294	Sub1	27.2266	22.5956	10.5636	11.028	32.8162	32.4875	21.0189	17.2163
NM_172958	Mtmr12	5.38264	18.4316	8.76955	16.3123	12.1591	15.6964	15.8542	14.8483
NM_025673	Golph3	41.3595	26.8965	27.6585	32.9398	26.1654	40.5094	38.8677	32.6448
NM_146057	Dap	11.1696	13.1129	14.871	9.64081	27.955	28.0457	22.0297	15.4192
NM_172606	March6	9.588	6.94263	4.14737	15.1378	17.5911	17.5342	19.2601	16.2329
NM_007637	Cct5	8.04218	9.96041	13.0275	21.7186	19.8828	23.9558	26.3343	18.1551
NM_026002	Mtdh	22.7354	13.2424	16.7395	12.3537	18.0846	15.6909	16.2309	14.9436
NR_028101	Gm12191	174.5	316.276	231.868	306.738	369.745	403.129	364.544	357.317
NM_009083	Rpl30	1.95486	5.79635	1.56976	6.84047	17.3547	26.1016	14.2716	14.5195
NM_053071	Cox6c	10.8494	23.989	15.0135	22.8985	39.9883	61.4001	59.626	30.3799
NM_008774	Pabpc1	140.041	236.881	182.109	231.662	256.106	357.833	307.345	256.268
NM_001253806	Ywhaz	26.7732	39.5021	21.5313	24.0436	47.5586	51.4515	50.2031	37.872
NM_001253807	Ywhaz	376.911	398.069	310.721	223.552	368.931	447.259	423.445	273.451
NM_008388	Eif3e	46.9562	46.8977	33.9434	41.4189	53.6402	53.676	58.7027	50.1389
NM_080635	Eif3h	40.0376	35.7409	41.6079	33.7574	55.3131	76.5292	73.8534	52.532
NM_009009	Rad21	8.46306	18.9911	11.6511	21.246	20.064	32.7132	33.5601	22.1605
NM_027435	Atad2	8.76549	14.7717	10.5045	9.40042	13.7586	20.9746	22.5573	10.8506
NM_023172	Ndufb9	7.15161	3.02292	8.76811	14.5945	22.5467	29.3181	32.4765	23.6617
NM_144549	Trib1	7.01469	19.5971	36.4172	32.34	14.8389	40.5966	42.7402	40.2834
NM_001029841	Sla	35.9661	61.0314	51.8411	58.3014	78.7925	116.351	107.263	78.0854
NM_153178	Ago2	12.8725	16.1109	14.0127	22.5254	19.0853	23.416	22.406	18.4396
NM_001164038	Ly6e	1.97509	1.52254	2.12206	9.49222	16.7828	14.2068	15.0438	18.6252
NM_001164039	Ly6e	2.10392	1.6273	2.16224	9.78017	16.7254	14.2559	15.2725	18.5878
NM_001164040	Ly6e	194.134	223.271	209.766	267.674	318.271	286.083	384.454	326.73
NM_001271419	Ly6a	14.8471	25.1312	6.42479	10.4607	31.4915	38.0109	12.1224	21.2437
NM_010738	Ly6a	6.81587	11.537	5.87013	6.35387	22.619	26.8445	14.5608	16.0926
NM_025567	Cyc1	3.87068	13.9227	1.90378	13.314	13.3234	24.4363	18.6746	14.5033
NM_010046	Dgat1	27.4149	8.35453	22.227	17.0432	87.8771	56.3925	59.259	31.3769
NM_012053	Rpl8	76.584	107.78	59.04	98.7365	132.404	150.616	119.954	143.783
NM_022410	Myh9	28.1004	48.9001	36.6129	53.5804	50.3778	71.7936	67.5063	52.9103
NM_008368	Il2rb	69.2148	66.05	94.1509	100.388	66.4249	125.293	159.31	110.341
NM_009008	Rac2	44.9018	76.3006	57.8219	70.8304	51.1527	100.977	109.914	93.5618
NM_028195	Cyth4	5.07155	3.37703	9.13987	12.5326	14.7416	16.0233	22.4274	20.0198
NM_008495	Lgals1	10.5307	35.442	16.2275	22.0938	50.3211	94.4429	81.6805	63.8961
NM_008197	H1f0	5.87832	3.66516	10.0409	10.2261	14.7622	32.8962	40.6504	18.8918
NM_152806	Ddx17	37.2743	16.5704	25.0852	16.4264	38.6136	23.545	18.8222	14.0162
NM_172609	Tomm22	11.7745	16.9674	16.7721	31.3078	34.5074	52.5816	47.6791	31.9298
NM_013818	Gtpbp1	11.6135	6.41627	1.45684	11.7153	15.409	24.9946	17.1835	11.7155
NM_001205345	Sun2	12.6367	19.2584	14.1239	22.9455	11.3139	16.0692	12.1345	16.8676
NM_001205346	Sun2	13.6905	20.8538	15.2914	24.5736	12.2265	17.3514	13.0569	18.1659
NM_194342	Sun2	45.3306	69.049	50.6583	80.8237	40.013	56.6768	42.4116	55.1232
NM_030255	Apobec3	20.8282	14.7877	4.10488	21.7526	32.3674	22.3624	32.0043	22.7668
NM_013762	Rpl3	100.732	109.986	73.2095	158.24	169.359	175.809	154.121	151.207
NM_001287180	Atf4	67.3004	80.2333	58.338	34.915	30.7876	48.3052	57.015	46.3235
NM_133726	St13	3.66941	5.23621	2.92742	10.0135	17.5517	12.1283	22.4224	11.8256
NM_177821	Ep300	19.773	20.0721	33.3053	23.9152	14.9747	23.385	18.8172	24.8535
NM_020507	Tob2	43.6978	10.5416	19.0722	36.2404	54.9528	39.7543	42.0702	35.7607
NM_080633	Aco2	13.1856	11.6544	8.73621	12.5879	12.1154	17.0079	14.3705	11.248
NM_011482	Snu13	12.4139	10.7118	19.5705	17.7772	16.7073	31.5637	25.5327	23.4355
NM_033218	Srebf2	9.07175	11.1847	1.72432	11.3299	10.6308	14.9603	14.0306	10.2138
NM_026914	Smdt1	0.437278	6.15252	2.3314	7.57612	18.7811	33.8018	22.7112	23.6058
NM_013836	Tcf20	11.7276	17.7681	9.72673	18.8533	18.9242	28.2601	16.7934	19.4157
NM_029787	Cyb5r3	24.3506	5.58416	10.819	28.0418	18.5111	11.6432	22.0368	22.6926
NM_009775	Tspo	1.03598	19.3598	9.05822	10.5412	20.8572	27.2384	23.2142	16.8775
NM_028148	Scaf11	9.74347	10.1443	9.62335	10.428	13.2539	12.3781	11.8134	11.2575
NM_175121	Slc38a2	25.4628	28.4226	15.7937	27.1756	24.006	40.7724	37.1257	28.588
NM_009833	Ccnt1	44.3949	38.7155	29.5301	37.3133	36.714	36.3309	34.026	31.2492
NM_007478	Arf3	48.216	24.2051	34.2462	48.6401	65.6483	84.3287	55.4249	48.6463
NM_001033276	Kmt2d	12.3341	15.9948	10.5009	19.7866	13.5092	15.8091	12.7589	15.6951
NM_011654	Tuba1b	52.3981	156.95	66.9288	74.5547	60.4061	252.991	284.195	125.439
NM_011653	Tuba1a	8.72671	61.1289	35.7672	63.4256	22.7515	76.5971	74.3885	62.7689
NM_001171036	Tmbim6	5.14442	6.94941	16.3174	11.991	16.3291	17.6783	14.8158	14.3178
NM_026669	Tmbim6	10.8738	14.6903	34.4819	25.345	34.5038	37.3858	31.2883	30.2674
NM_028015	Cers5	21.6609	19.3623	15.5562	20.0826	18.2489	23.479	22.1176	15.1929
NM_001159361	Dip2b	4.79048	3.51112	12.6845	13.8814	13.459	16.6111	11.617	12.8976
NM_007497	Atf1	22.1326	64.081	62.7106	34.1368	38.8655	47.6927	50.7265	31.774
NM_011873	Dazap2	123.121	198.495	218.855	136.293	150.094	194.066	191.584	164.078
NM_001270537	Bin2	27.6327	81.5429	95.0641	98.844	47.4164	98.2695	86.5373	87.6222
NR_045781	I730030J21Rik	0.609094	24.0431	4.59078	18.667	41.8446	27.4866	11.3284	17.958
NM_010444	Nr4a1	210.445	66.1042	55.0631	79.5744	270.53	158.192	172.056	122.483
NM_145625	Eif4b	32.0722	25.1479	27.7405	32.1926	53.482	53.1526	45.463	36.977
NM_013566	Itgb7	31.0273	27.6367	36.1	40.3148	43.945	54.2423	50.7231	49.772
NM_027044	Pfdn5	14.8655	21.2344	24.2138	41.5701	61.8657	61.187	61.6166	48.2606
NM_001170911	Prr13	41.5633	63.0955	73.7434	45.3377	34.4218	72.9741	48.8484	35.5933
NM_025385	Prr13	0.26719	1.30141	10.0754	27.4898	19.309	12.5722	20.9475	18.2973
NM_001174073	Pcbp2	11.0008	8.95823	9.61765	8.05449	12.0823	13.8591	12.1019	10.0533
NM_026468	Atp5g2	2.92577	9.76516	12.3356	13.4951	25.8258	39.3062	37.9985	28.8122
NR_104427	Hnrnpa1	25.3092	35.356	25.6652	33.3948	10.5694	27.8376	19.6467	19.3106
NR_002883	Gm5643	22.5598	31.9931	27.1934	34.6522	34.4189	53.7941	57.3646	28.7748
NM_019817	Copz1	7.85051	1.86733	18.381	11.9777	11.9159	14.7471	14.7608	14.5047
NM_153505	Nckap1l	9.98212	9.40341	14.6604	13.4524	11.5612	18.2539	16.7284	16.3227
NM_001025432	Crebbp	32.0154	27.2527	38.0349	33.1995	23.8781	31.1372	28.745	28.8494
NM_001081400	1810013L24Rik	15.9404	23.8662	14.8416	11.9993	11.6863	17.7011	12.8859	11.4814
NM_019980	Litaf	37.9804	1.31957	21.6439	5.82508	40.3661	19.2853	12.7565	11.4473
NM_025546	Rsl1d1	7.37238	17.6849	16.3022	12.3532	12.6178	18.4984	21.0833	14.765
NM_001258458	Rpl31-ps12	295.229	389.41	181.47	406.498	513.146	666.447	548.557	531.878
NM_011949	Mapk1	8.38635	23.642	16.1495	11.2482	11.1034	21.4483	17.0543	12.8932
NM_009456	Ube2l3	8.33409	18.0829	8.29632	9.89748	19.9702	31.9673	23.8944	17.3644
NM_001190804	Dnajb11	11.599	21.6427	12.704	21.4273	19.1459	35.0543	34.2904	26.3088
NM_001123038	Eif4a2	11.785	27.7911	11.0772	52.9474	52.4572	51.4492	38.9856	45.0472
NM_177326	Pak2	24.6703	17.1121	17.9011	25.5221	24.0367	31.4298	31.5703	27.0576
NM_001130485	Rpl35a	84.083	70.4632	69.8291	109.888	120.5	154.601	122.16	114.461
NM_001130484	Rpl35a	16.863	14.1335	14.0063	23.7129	27.7704	42.1129	28.8518	32.1026
NM_080557	Snx4	9.8957	15.0251	15.1624	12.7805	11.4588	16.3932	17.306	13.4293
NM_175256	Heg1	22.2021	17.0422	23.2331	22.9136	15.8562	40.1476	30.4586	20.6899
NM_026610	Ndufb4	0.262945	7.98484	0.667581	7.95004	17.1419	20.4867	27.4832	12.9665
NM_177093	Lrrc58	27.0615	14.2011	14.5181	15.1797	37.0316	36.4292	34.9556	24.6511
NM_001017429	Cox17	6.88412	5.82014	8.68927	10.4696	24.5432	53.4772	35.7722	22.1654
NM_001146325	Tigit	0.407309	19.4673	37.7672	47.6767	13.1918	26.3553	97.7036	73.2791
NM_001029889	Usf3	11.2682	9.75609	14.3603	9.45825	10.1062	11.9618	11.8344	10.9051
NM_032465	Cd96	23.1607	30.1915	28.9162	27.6221	18.458	20.4347	15.5313	20.4346
NM_010581	Cd47	69.1331	74.8807	66.6785	53.4803	63.5769	92.7685	65.3831	57.1813
NM_001033238	Cblb	10.836	22.0887	31.2694	24.9565	12.9799	12.3783	19.9996	20.4583
NM_001159394	Nfkbiz	26.9878	5.65261	11.887	19.9303	64.2911	50.5378	57.5942	46.2228
NM_024218	Rpl24	41.3411	72.571	61.1148	87.708	117.692	111.423	142.959	131.383
NM_001024622	Pcnp	11.4593	44.6954	38.0239	22.1554	19.969	18.8394	22.9222	16.3289
NM_023380	Samsn1	125.653	59.6888	49.2268	31.0845	76.3293	56.3367	54.2401	36.6661
NM_173440	Nrip1	55.2697	16.8889	21.3085	27.6114	46.3766	25.3245	35.3404	29.5325
NM_013918	Usp25	18.4025	19.633	19.4992	18.6309	25.785	27.607	22.5826	18.7088
NR_040569	4930478L05Rik	16.7908	23.1528	3.74822	8.55462	24.0309	22.9067	15.3509	12.9556
NM_001302215	Atp5j	26.3506	12.0398	16.7655	18.9695	17.8156	26.3751	40.5956	27.0155
NM_011434	Sod1	59.82	40.5188	31.61	77.6105	184.608	181.088	148.871	112.8
NM_026110	Paxbp1	49.6572	11.8626	21.6231	11.3709	59.9729	27.3686	12.6299	10.8184
NM_010508	Ifnar1	4.27964	15.3593	31.8717	28.9001	13.1938	21.8054	24.5613	26.966
NM_008338	Ifngr2	8.83896	19.8114	18.2254	19.9075	13.1565	13.2948	13.1316	15.8898
NM_178880	Son	34.9744	26.637	33.5371	30.3691	29.0884	27.3814	27.7133	24.1107
NM_138597	Atp5o	16.9876	15.9655	7.49198	13.4414	10.6368	28.8158	29.3317	22.9714
NM_011809	Ets2	16.8572	20.6072	24.6815	24.427	17.9749	25.5609	28.0186	22.5072
NM_009510	Ezr	7.26594	37.9296	39.7116	58.4914	19.7953	54.6517	47.5898	47.882
NM_001083938	Rnaset2a	8.80371	12.9192	31.084	16.8982	13.8003	21.3539	28.2227	34.3272
NM_001290712	Tcp1	15.8143	26.5068	10.4335	17.5633	21.639	33.241	36.9544	20.5435
NM_011185	Psmb1	6.91372	22.4695	35.5204	14.0124	14.803	21.9401	24.3106	18.2778
NM_007690	Chd1	9.1386	11.6486	8.36046	11.6272	12.7124	13.2109	10.2078	11.5207
NM_172827	Lnpep	34.213	22.0754	20.7573	22.3541	32.0855	36.1647	25.8044	20.5846
NM_016891	Ppp2r1a	1.92763	20.9353	13.9047	13.893	12.3021	21.5626	18.1798	14.6452
NM_175229	Srrm2	101.543	81.5109	69.4092	73.5935	68.4821	68.7926	68.1338	66.0409
NM_026305	Elob	6.14341	29.7166	12.6781	13.0606	18.4175	37.571	36.1603	36.8406
NR_037854	Atp6v0c-ps2	20.4015	17.4063	26.6712	18.6251	20.2341	24.8594	33.9743	31.8856
NM_008503	Rps2	34.7923	44.8809	42.1845	70.5203	88.1646	111.61	103.78	85.367
NM_001177610	Ube2i	15.7726	26.8642	18.1454	17.2746	13.9572	23.5784	22.5842	19.1128
NM_011665	Ube2i	7.10458	12.1932	5.63108	11.4834	16.5143	16.3625	19.0121	11.8802
NM_013642	Dusp1	378.17	271.51	265.548	226.498	242.243	285.997	389.094	309.622
NM_025272	Atp6v0e	10.5408	14.5733	20.6243	14.6699	17.5409	37.1667	22.903	20.1834
NM_025963	Rps10	44.4948	42.2524	30.0613	148.489	198.935	200.388	194.487	218.528
NM_011287	Rpl10a	219.419	203.312	189.487	207.197	249.716	321.626	292.085	307.224
NM_016795	Srpk1	17.9454	23.1864	19.5853	32.467	22.0396	40.3777	33.3187	33.1544
NM_001168513	Mapk14	16.4937	8.39816	10.0797	10.5864	16.6064	15.6965	16.1634	15.637
NM_134115	Stk38	5.53939	36.4701	24.7114	23.5769	11.6083	27.0321	19.5222	20.0971
NR_036613	Srsf3	43.9216	52.725	51.4819	56.3929	43.5648	76.8577	61.1986	52.2161
NM_007669	Cdkn1a	30.7605	7.8086	14.4819	8.81698	102.754	52.1689	45.5529	34.0456
NM_008842	Pim1	43.5928	51.9203	30.4436	88.5797	90.781	80.3273	103.55	102.94
NM_001083891	Ndufv3	2.98084	15.32	3.47191	8.07467	12.5893	11.178	13.2085	11.4242
NM_010831	Sik1	34.1152	30.84	11.6093	23.218	36.1776	29.3187	28.5111	22.4187
NM_001286630	Brd4	12.8343	11.7973	11.3403	11.1821	10.0086	11.4528	11.8257	10.7323
NM_020508	Brd4	12.4233	15.4988	10.3307	13.9975	11.7791	12.9339	13.8079	12.0349
NM_029804	Hnrnpm	32.6225	18.114	4.96494	12.6694	11.1435	14.4278	15.8687	17.2033
NM_008997	Rab11b	9.66145	17.2992	10.5024	17.5711	16.8463	22.2427	17.5706	19.0968
NM_016844	Rps28	58.6193	112.998	62.7172	130.504	123.11	159.126	150.579	186.7
NM_001025313	Tapbp	2.85813	3.51381	3.38308	8.10265	10.1006	20.8635	13.6044	12.5693
NM_011296	Rps18	132.102	163.713	109.077	245.183	270.338	307.876	281.199	280.764
NM_001001892	H2-K1	237.371	396.772	395.868	656.746	594.306	617.112	632.338	639.325
NM_001347346	H2-K1	6.05244	16.9824	25.9695	21.894	26.2271	23.3545	25.7473	30.0643
NR_037970	Brd2	16.1531	35.3555	41.2237	35.39	19.7676	37.7902	33.864	29.4848
NM_013585	Psmb9	4.16825	47.9965	25.3508	40.0721	33.0492	70.7554	57.2782	50.6086
NM_010724	Psmb8	2.03586	12.9574	17.3473	24.3474	23.0205	48.0263	45.6079	40.6531
NM_207105	H2-Ab1	11.7933	10.44	89.9761	24.6482	74.2277	31.1424	95.7562	138.781
NM_010378	H2-Aa	8.48704	27.2744	138.546	23.7586	80.0543	43.4554	98.5419	148.982
NM_033075	D17H6S56E-5	23.1664	10.3777	9.64023	6.99783	28.4545	23.2449	21.7028	11.3128
NM_033444	Clic1	19.055	22.7882	11.942	17.8378	32.3889	50.4364	49.5418	41.3107
NM_001252457	Ddx39b	8.91657	3.74804	18.8573	16.4818	19.8769	22.5496	18.4882	21.8333
NM_010380	H2-D1	157.578	245.325	249.431	431.386	533.614	502.1	472.692	498.914
NM_001143689	H2-Q4	8.3966	10.8848	23.4708	18.3492	17.085	20.8025	21.5767	20.4437
NR_051981	H2-Q5	59.8887	61.6862	66.8015	110.961	80.9329	71.1099	79.6292	99.3765
NM_001198561	H2-Q7	67.2166	86.4083	115.543	113.672	97.7353	83.1319	102.79	95.6084
NM_010394	H2-Q7	0.381854	10.3076	5.80263	18.4277	11.3618	20.839	19.977	19.8569
NM_001201460	H2-Q9	0.582837	13.6354	7.4634	28.4781	18.0695	32.4483	31.8254	30.2179
NM_011655	Tubb5	24.1395	69.1116	37.7797	52.9086	44.6204	167.35	164.568	75.7107
NM_010398	H2-T23	10.4882	12.7499	10.895	27.7812	39.224	40.2926	33.3299	31.5143
NM_010399	H2-T9	15.9467	12.6053	7.51744	22.9765	12.0183	21.3916	16.3198	15.7235
NM_013819	H2-M3	1.46005	10.1394	1.94965	14.7381	17.7906	20.2046	14.2682	10.1506
NR_046233	Rn45s	3567.51	3713.56	3131.02	8342.83	7526.86	3816.65	7026.95	11263.7
NM_001304956	Nfkbie	14.9596	7.80028	17.947	9.11287	15.6612	11.743	13.9798	10.2543
NM_008302	Hsp90ab1	138.393	155.18	122.25	130.043	176.739	261.243	281.345	189.853
NM_018730	Rpl36	35.1971	72.5914	36.0546	176.58	284.502	278.299	274.663	285.179
NM_010613	Khsrp	2.09815	5.85991	11.0968	8.22918	12.4922	13.8466	19.9688	15.0273
NM_001025572	Ankrd12	13.5429	18.9127	16.3322	15.4465	15.4149	14.0603	16.6454	14.3006
NM_009372	Tgif1	1.25743	2.98894	2.68616	33.8592	27.2448	30.1891	40.9025	48.6197
NM_023402	Myl12b	48.7464	64.2514	61.6168	115.993	145.808	207.626	183.447	210.795
NM_026064	Myl12a	8.75233	16.2292	21.4692	20.3482	33.3205	43.3249	43.7785	26.4245
NM_027166	Ypel5	15.2528	24.4948	10.4848	15.2907	10.98	11.3066	16.3894	12.6873
NM_029999	Lbh	8.02664	31.5991	24.0549	43.0871	13.5412	35.4407	44.2844	41.2855
NM_007566	Birc6	16.1443	14.5496	14.3631	14.7675	14.8376	18.5863	15.5507	14.1837
NR_003363	Gm6548	21.4696	32.2284	27.5121	47.7566	80.0306	90.2361	71.6477	64.0088
NR_036615	Srsf7	12.0334	19.9449	24.6536	24.9404	23.3226	31.401	26.6785	26.3647
NM_009187	Cox7a2l	41.8981	105.432	38.6233	113.687	94.1297	97.1822	92.9386	119.396
NM_001001806	Zfp36l2	102.834	94.2448	60.0073	82.5619	77.1459	101.38	55.1681	55.7058
NM_011151	Ppm1b	12.8871	6.67719	21.1097	23.5474	12.7319	17.6458	20.9326	17.3711
NM_019936	Cript	21.3209	32.9918	13.7608	16.3631	19.7913	30.4435	22.5537	19.4383
NM_007589	Calm2	66.4623	109.707	105.431	107.64	139.742	152.976	166.57	132.384
NM_001110855	Crem	51.5389	0.175173	45.2167	17.35	20.6214	15.0742	20.0628	21.981
NM_001311067	Crem	6.34851	46.0137	3.6157	22.22	21.9741	19.035	23.1195	18.9387
NM_008448	Kif5b	16.1813	9.5414	13.0797	12.5538	12.8559	18.5284	16.8088	13.4641
NM_001282093	Wac	59.0956	23.7475	26.4253	12.2897	21.6645	20.9363	14.9067	14.398
NM_026484	Ccny	18.8412	31.592	21.2391	12.1167	17.878	19.3161	12.229	14.8745
NM_009071	Rock1	28.9587	23.3031	27.0816	16.0341	19.0484	18.5009	17.381	15.8659
NM_026301	Rnf125	23.7143	29.9311	11.1706	30.2792	20.3114	52.7024	29.8441	31.9014
NM_001160404	Galnt1	23.3067	16.9672	28.064	11.6288	39.3047	32.3323	28.8408	14.1321
NM_007874	Reep5	9.67189	3.4948	5.18737	7.37452	17.8664	21.6822	18.209	13.9956
NM_001081256	Kdm3b	9.85536	20.8985	15.5831	26.2144	14.0806	18.1262	16.7871	20.4517
NM_007913	Egr1	212.424	44.4711	43.0813	41.6747	107.388	59.4415	60.7366	63.3806
NM_010481	Hspa9	6.78902	10.572	16.2318	9.82348	10.9575	10.3872	14.1964	11.3449
NM_026420	Paip2	45.5448	28.3121	53.8126	39.6223	20.6954	30.8326	24.1447	26.5091
NM_019912	Ube2d2a	13.3038	33.3291	46.3737	37.4732	24.3713	31.4754	32.9052	26.5929
NM_008989	Pura	14.6252	23.2574	5.80544	16.4028	23.0024	22.2909	19.2459	16.3399
NM_175375	Ankhd1	20.5471	16.4812	8.58259	14.548	12.4514	13.5785	14.0221	13.4338
NM_010885	Ndufa2	14.6459	43.4854	9.52375	7.30995	14.2109	21.6576	26.3656	21.7169
NM_011879	Ik	29.3658	25.1802	25.3454	28.1612	20.7278	28.6865	24.2754	27.2195
NM_022996	Ndfip1	16.617	25.2305	17.6286	30.8726	56.8878	62.0598	50.4293	25.5754
NM_008173	Nr3c1	49.1134	22.7588	27.1523	17.1336	34.6018	32.6979	24.3136	17.9825
NM_001025388	Eno1b	6.61548	18.8688	28.5205	17.467	15.9645	30.5807	26.8331	23.5546
NM_026302	Dctn4	11.3968	11.0714	10.1666	10.6399	10.2614	15.8217	12.7352	11.782
NM_020600	Rps14	28.5659	59.0741	47.7637	115.936	207.52	185.161	143.243	151.032
NM_001042605	Cd74	10.3886	0.424253	39.5408	17.9637	58.0202	21.2639	67.6317	85.4508
NM_010545	Cd74	58.2899	26.5008	238.836	70.965	132.095	93.1213	220.225	315.281
NM_146087	Csnk1a1	12.496	22.4463	14.7676	21.2919	21.9315	33.0267	32.1283	23.1148
NM_025468	Sec11c	38.3601	30.3662	40.5093	23.3682	48.2686	36.4029	38.4404	25.898
NM_010773	Mbd2	28.632	39.5203	30.9086	37.3165	25.2564	44.2009	43.7398	37.0148
NM_028868	Cxxc1	23.2785	13.6052	5.12702	14.6661	12.8793	16.2816	13.4612	16.7163
NM_001002239	Rpl17	136.998	140.122	122.1	241.105	308.635	308.741	256.983	300.633
NM_001001181	BC031181	7.62292	11.4011	12.158	11.8374	15.604	25.7741	22.2676	11.8776
NM_001042660	Smad7	3.41	7.84216	2.4853	8.60534	10.4564	12.675	15.8846	11.1567
NM_007505	Atp5a1	79.5729	96.2785	105.141	57.0738	64.9092	85.8067	94.1928	80.4963
NM_001025245	Mbp	8.36743	8.40739	11.156	11.787	13.6768	16.426	10.5818	10.2742
NM_013495	Cpt1a	17.4464	7.12814	14.0524	12.6864	19.5047	21.1037	18.0616	16.5042
NM_013541	Gstp1	3.27784	1.01201	0.606165	7.6267	18.3155	22.2582	26.647	22.3209
NM_144869	Gstp3	0.353709	0.652137	10.6266	12.5422	18.2268	21.8202	37.415	31.1781
NM_011778	Coro1b	8.89685	15.8817	17.6277	18.5371	23.1967	40.4617	40.7867	32.4028
NM_016933	Ptprcap	9.03088	10.7431	21.0772	20.2023	40.246	43.2231	65.9866	35.1688
NM_178650	Tbc1d10c	18.8765	9.75982	10.812	19.629	12.6549	21.8314	17.9044	21.2931
NM_031868	Ppp1ca	7.74711	22.6902	25.2418	37.9041	43.0928	97.2341	82.5534	62.802
NM_001001984	Kdm2a	7.122	17.5856	9.51867	13.6951	13.3076	17.9549	12.9191	13.6669
NM_153129	Pacs1	14.4498	25.3272	21.377	29.4974	18.6353	21.82	22.9466	26.2117
NM_030109	Sf3b2	7.33215	14.0561	12.2417	16.7131	17.2751	19.7125	20.8764	17.0249
NM_001038231	Banf1	4.58605	2.48478	13.4123	9.75728	17.8736	24.6831	26.6179	21.0522
NM_007687	Cfl1	86.3783	152.803	173.043	158.114	146.007	287.577	275.401	249.343
NR_002847	Malat1	882.812	718.538	636.914	713.386	660.408	575.136	517.969	672.273
NR_003513	Neat1	31.9746	31.0197	39.0073	22.4767	31.813	14.4966	15.026	19.4374
NM_001160239	Fau	29.5624	73.402	25.9867	72.0524	82.4484	87.0734	92.5641	98.1229
NM_007990	Fau	25.2552	56.4742	29.1343	85.2537	89.9757	114.537	110.062	108.861
NM_011750	Sf1	3.84653	22.8277	9.56558	15.2763	15.5798	24.3744	15.6237	14.7688
NM_153795	Fermt3	12.0642	26.3619	6.38498	12.1961	14.8716	16.2664	15.386	15.6396
NM_007750	Cox8a	25.3148	25.3236	59.2724	34.0382	76.0183	104.78	85.8534	71.4245
NM_001080390	Mark2	4.27476	7.5228	5.83749	26.8692	13.5132	25.8294	15.6603	17.9804
NM_146091	Atl3	14.7237	12.0941	8.28019	16.1792	21.2813	19.6213	24.0759	20.2096
NM_008577	Slc3a2	26.3485	21.7185	13.6376	8.9984	30.0708	20.9305	23.2965	14.3834
NM_001081196	Hnrnpul2	6.01918	8.24836	12.8445	13.9045	18.1335	20.5467	18.3486	17.3831
NM_146093	Ubxn1	5.56355	9.17434	3.78974	16.2112	17.3942	21.2885	14.9866	16.5263
NM_011842	Mta2	7.13753	25.5246	6.32443	14.3657	10.0656	19.9845	19.3712	12.2919
NM_026007	Eef1g	63.8783	52.3996	35.3111	94.3537	128.909	148.61	120.876	90.0101
NM_009643	Ahnak	101.057	73.6113	64.123	77.5715	156.34	136.157	109.188	85.2291
NM_011681	Scgb1a1	48.2463	8.29926	797.208	624.349	103.443	46.2815	523.741	428.511
NM_010239	Fth1	405.563	234.638	308.015	299.34	548.826	409.78	444.145	394.327
NM_015735	Ddb1	6.21033	11.7433	6.42492	10.914	16.6393	20.4995	19.5817	12.7738
NR_102366	AW112010	39.0148	32.9435	41.6493	19.5191	26.1383	58.8882	67.7981	58.9944
NM_053009	Zfp91	13.2259	9.32524	12.3425	8.20919	11.3397	16.2687	12.8363	10.7445
NM_017375	Ostf1	9.88941	11.6455	18.6549	11.9999	25.1731	24.7681	24.8042	16.085
NM_028785	Dock8	17.3988	19.9856	25.3862	22.2473	19.4641	23.1981	24.8725	21.2023
NM_001048177	Jak2	24.7787	14.8905	20.222	13.8324	35.9067	36.1683	23.1775	17.1507
NM_026362	Plgrkt	29.7987	16.5867	43.5628	16.7798	19.7534	28.7467	19.8445	13.2971
NM_021893	Cd274	8.74255	21.6659	45.2441	23.518	17.2992	48.5616	28.9934	30.3266
NM_001168526	Sgms1	13.4632	12.3075	13.0449	8.38254	16.7659	20.834	19.7523	13.9931
NM_026487	Atad1	5.19557	5.39414	13.3153	9.82126	20.068	26.7956	20.5516	18.3461
NM_001163635	Tnks2	24.99	31.2914	30.8335	30.8838	20.5815	30.9079	26.757	24.1195
NM_016861	Pdlim1	23.2748	40.3116	11.7977	20.7904	25.399	49.745	22.0162	27.2826
NM_133352	Tm9sf3	13.34	15.5177	6.56085	13.3646	16.5831	13.7986	14.5693	10.7351
NM_001326287	Morf4l1b	36.2627	20.9761	37.987	25.5902	38.6642	44.0372	50.6076	41.1285
NM_023418	Pgam1	7.91254	17.385	24.8432	15.7612	23.5204	48.0431	42.4035	31.477
NM_010324	Got1	3.12557	20.6822	15.0166	26.8358	16.5523	31.9362	38.3494	27.7359
NM_023799	Mgea5	17.9782	41.2993	28.7107	48.4365	32.5067	49.1899	41.3378	39.3055
NM_016860	Actr1a	5.93961	6.66701	10.123	13.6373	10.539	21.2629	18.3619	15.073
NM_023211	Usmg5	41.4093	28.3236	9.55463	12.9972	32.052	35.1966	32.1183	20.7879
NM_001164639	Slk	21.347	11.3424	11.7585	13.2217	19.392	14.2679	17.1193	12.0663
NM_026377	Sfr1	16.8922	18.402	19.6247	22.9514	22.6292	39.1487	44.6068	35.8549
NM_001085390	Dusp5	10.2323	16.5451	4.06733	17.6468	15.4826	23.6288	16.3844	15.3328
NM_007790	Smc3	17.5741	12.9709	15.3332	12.676	12.5335	20.6178	18.5336	14.987
NM_001168491	Pdcd4	83.2731	73.1022	66.0839	78.5323	61.2201	73.849	49.6782	63.7191
NM_001168505	Shoc2	14.6673	12.0713	7.47304	9.88652	14.6499	14.1756	13.8842	11.073
NM_001103178	Ablim1	16.1787	39.6393	22.7757	33.2235	20.3449	41.6378	26.919	32.3359
NM_010123	Eif3a	48.7069	46.3295	47.3907	34.2557	49.2637	49.2262	57.837	40.8346
NM_025626	Fam107b	115.308	103.517	150.578	157.026	175.388	166.297	156.209	156.652
NM_133837	Cdc123	1.57278	6.49337	6.30188	5.62504	15.4076	15.9046	12.9839	10.9871
NM_008091	Gata3	86.6271	50.5793	30.3789	20.1499	112.32	99.5346	60.6511	25.1767
NM_020615	Atp5c1	30.8948	57.3689	29.0724	21.4428	42.0531	50.1111	45.4588	31.1801
NM_152824	Rbm17	16.7537	16.5254	20.1857	14.6882	16.6747	18.9537	21.2836	12.6799
NM_008367	Il2ra	139.889	10.2277	64.8874	64.7595	47.6218	29.1191	165.339	71.574
NM_009105	Rsu1	8.57516	6.83554	14.1127	9.85833	10.0168	18.6911	12.272	10.4526
NM_011701	Vim	154.517	98.0967	205.525	88.7048	134.697	208.164	242.54	162.002
NM_008845	Pip4k2a	17.9087	38.2848	25.0749	32.8623	18.6624	24.6892	17.0085	20.6769
NM_019456	Apbb1ip	14.865	30.9807	20.0364	36.6845	16.6264	23.0241	24.8255	37.2076
NM_177611	Psd4	8.46683	7.42584	4.9079	11.7423	10.2277	11.65	11.9651	11.5439
NM_146116	Tubb4b	25.8164	71.7747	47.0092	28.7581	12.6521	43.0696	53.5308	31.526
NM_021519	Edf1	14.989	5.41871	10.9861	36.1789	65.649	64.7145	94.3936	60.459
NM_013721	Rpl7a	82.9356	111.831	83.0708	91.7015	108.504	140.405	138.768	137.442
NM_011512	Surf4	9.32744	6.077	5.11764	11.8984	24.3389	23.8522	25.362	16.1735
NM_198033	Setx	8.26419	14.9626	18.1978	21.8796	10.9674	16.6202	17.7583	15.8059
NM_023871	Set	9.98796	17.3843	15.9928	21.3131	19.3625	22.6391	32.2695	23.8786
NM_001177650	Fnbp1	20.6679	12.9466	21.1107	15.3177	21.7576	27.8315	25.7835	13.4351
NM_019406	Fnbp1	30.8807	15.0953	11.3066	12.3296	44.2788	21.2831	26.1581	16.2239
NM_172661	Prrc2b	21.5027	18.1349	19.3622	35.132	21.904	29.9354	26.5615	26.5399
NM_153560	Fam102a	18.6755	22.4674	5.89346	20.9128	28.6729	23.4517	12.4654	14.0818
NM_009076	Rpl12	278.902	326.431	149.522	162.729	137.543	166.712	145.7	178.31
NM_001163434	Hspa5	57.0175	53.9069	47.6643	50.3421	63.6181	71.8091	74.0957	59.7033
NM_022310	Hspa5	11.5926	10.9642	9.69065	11.7406	13.9146	17.1897	16.1149	12.6874
NM_001326601	Traf1	14.3349	22.3245	21.5442	41.3327	30.8282	33.5452	44.9093	37.7195
NM_009421	Traf1	6.94226	9.24294	8.91986	18.1934	15.852	14.4214	19.2941	16.6033
NM_012018	Cntrl	5.7457	13.0072	13.2605	10.9804	11.0372	14.0304	13.4512	12.8463
NM_011187	Psmb7	12.2844	16.2193	11.8593	21.4167	17.9812	20.7485	30.4977	17.5922
NM_025592	Rpl35	25.9581	82.0349	50.8489	131.756	166.227	179.953	186.843	156.992
NM_024209	Ppp6c	5.67002	22.3869	9.27272	17.1363	14.9854	20.4445	22.691	16.814
NM_013613	Nr4a2	48.4046	1.52425	8.14894	8.24621	39.5206	24.4536	15.8937	14.4624
NM_139200	Cytip	17.5266	59.0114	52.5923	61.9215	29.5797	64.2628	49.5082	54.6892
NM_172664	Tlk1	20.9503	15.7765	9.10398	16.8412	22.4579	32.2145	18.3142	12.6323
NM_001289722	Wipf1	14.3261	20.741	21.1949	15.4113	14.5387	25.5315	21.2869	20.5552
NM_175015	Atp5g3	18.0725	21.8329	17.5455	12.4873	19.4101	37.4311	44.155	26.9483
NM_053263	Hnrnpa3	29.1196	37.6747	31.1583	15.7936	21.0023	25.2855	19.9115	18.7648
NM_146130	Hnrnpa3	15.7068	20.605	17.25	9.37937	12.2157	18.2936	13.8	10.6636
NR_033513	Gm6793	187.704	260.078	250.731	134.807	115.285	219.212	198.502	145.073
NM_010902	Nfe2l2	24.341	12.7936	31.528	16.0893	18.5803	22.9856	16.9678	25.5036
NM_010576	Itga4	50.732	98.8526	104.216	41.8116	46.6922	97.9415	86.411	60.7931
NM_026934	Zc3h15	31.9173	14.557	14.2375	17.2464	18.5496	22.0663	28.0996	19.2401
NM_008402	Itgav	8.8037	3.61888	5.37714	7.19998	12.0125	11.103	22.7067	10.7674
NM_001136081	Ssrp1	9.03378	9.00673	4.71125	13.6267	12.5353	20.2497	18.7114	15.5657
NM_026688	Ndufs3	5.67857	4.84818	5.02449	11.6885	17.228	13.3916	16.8872	10.6202
NM_001025246	Trp53i11	10.5773	13.3554	19.0198	19.2992	20.4969	21.2578	32.5848	28.0389
NM_020267	Trim44	14.7401	11.4012	5.88532	11.1131	14.8616	13.5622	10.8034	11.7185
NM_001039151	Cd44	48.8718	18.7521	40.7147	19.1356	127.377	94.4355	75.3516	37.771
NM_009804	Cat	32.8709	43.7483	28.7023	22.5858	17.766	28.5487	25.3707	21.1053
NM_145380	Eif3m	35.3695	23.1969	16.9262	20.5318	20.5562	26.491	28.1616	20.1334
NM_011699	Lin7c	7.77236	6.32317	9.67282	7.8026	14.9424	16.6656	13.6984	10.9416
NM_026519	Emc4	2.67703	9.30308	6.15485	6.40606	18.8182	23.0566	14.3704	20.6335
NM_133749	Emc7	1.35222	15.5555	7.56291	9.55605	15.5337	13.5968	18.4074	10.6167
NM_011246	Rasgrp1	23.6516	64.5592	52.4778	39.5978	29.8669	46.3119	41.9533	36.6122
NM_009273	Srp14	3.13014	10.1936	6.80975	11.6235	16.3703	32.159	17.2273	18.6291
NM_019769	Chp1	6.67296	13.406	17.078	13.7811	15.0449	17.4465	18.403	11.8292
NR_015473	1700020I14Rik	6.34575	3.4262	13.5645	7.7363	25.2087	16.8355	17.3134	13.3606
NM_030112	Rtf1	10.4549	25.3277	21.7941	16.8315	18.3913	30.1617	18.5557	18.471
NM_011743	Zfp106	13.767	6.99983	13.3817	14.366	15.3033	15.2217	13.5952	12.3433
NM_010761	Ccndbp1	17.8241	24.8066	5.38234	11.9527	10.5019	28.7565	19.6667	15.9465
NM_007952	Pdia3	28.4532	25.1978	35.2945	24.2388	46.4157	48.0995	41.0175	35.3998
NM_026318	Hypk	18.2679	12.0894	10.1613	8.48021	13.4059	24.7227	14.9578	13.8073
NM_001081975	Mfap1b	1.4767	23.1262	18.4306	19.7421	15.7344	13.2304	13.6768	18.861
NM_026220	Mfap1a	16.7102	16.756	6.8102	18.5818	12.3037	20.5624	15.8011	18.3483
NM_009735	B2m	757.286	924.749	941.743	1003.97	1261.96	1308.11	1455.05	1328.76
NM_001271469	Gabpb1	6.57872	25.7074	24.294	17.9364	10.3954	28.157	32.1216	20.0094
NM_177214	Snrnp200	11.0572	11.5331	8.21783	12.4072	13.6055	14.8355	15.7561	13.3595
NM_175145	Tmem127	5.40174	11.0612	10.4849	19.3933	16.8316	18.8003	19.8878	17.2439
NM_008361	Il1b	10.1083	2.26666	58.8514	7.20572	21.3315	13.9509	27.6315	40.0313
NM_024193	Nop56	30.6609	30.1023	50.327	32.5331	16.8651	32.0576	34.641	31.9061
NM_130884	Idh3b	18.9163	2.69158	5.16768	13.1124	15.2471	24.4762	18.4394	13.9585
NM_011045	Pcna	25.4048	92.2103	62.3001	52.1514	28.4983	104.638	81.5136	62.7417
NM_024225	Snx5	13.5799	26.0541	15.7735	7.44053	16.874	19.1167	20.9605	19.9662
NM_009976	Cst3	5.54893	8.00232	43.2793	21.538	51.4366	30.2199	49.2023	57.9311
NM_008019	Fkbp1a	1.53424	3.80963	12.8447	6.49696	13.8218	27.8905	30.3889	15.7843
NM_001289150	Fam110a	10.8305	1.55241	3.58712	8.44198	55.3176	13.6401	26.7482	11.4802
NM_007788	Csnk2a1	21.009	6.04843	26.4343	10.4603	11.8014	14.9959	13.5922	11.5932
NM_178939	Pdrg1	5.17582	11.3983	4.5417	10.6675	20.4171	11.5696	11.8069	11.9149
NM_018807	Plagl2	10.4146	15.9327	17.8017	25.3464	15.8326	18.328	26.807	20.754
NM_007896	Mapre1	10.5474	18.1632	10.8217	12.7795	16.315	19.6636	17.3943	14.3074
NM_026030	Eif2s2	7.87883	11.7052	15.528	10.8247	10.7707	19.6718	19.9341	13.0694
NM_025947	Dynlrb1	34.9496	28.1141	13.1361	16.5507	22.6029	41.0466	47.2802	35.8192
NR_111891	Dynlrb1	23.9328	20.091	17.5987	10.5139	21.0633	31.4972	28.367	20.1837
NM_019825	Ncoa6	25.7818	24.8123	11.5285	14.432	13.9728	13.5676	13.9774	15.1874
NM_025516	Ergic3	12.7148	7.06736	4.67358	12.4204	16.1259	14.9317	14.0918	11.6117
NM_001291114	Rbm39	20.7086	8.20589	10.927	18.1837	28.4598	20.2932	19.6003	17.9164
NM_133242	Rbm39	19.8647	9.87028	9.8955	19.1625	27.1525	28.3749	17.5686	16.2644
NM_001139520	Samhd1	51.8496	47.154	108.477	123.127	56.9946	66.1587	79.9867	93.4308
NM_019642	Rpn2	11.2771	10.0295	11.6334	10.6899	12.0937	14.458	15.1262	12.2099
NM_153089	Ppp1r16b	12.4674	8.05436	17.9948	8.41352	16.788	22.2878	21.0229	14.8796
NM_001159662	Ppp1r16b	10.5011	6.78621	15.1569	7.08881	14.1388	18.7723	17.2855	12.2841
NM_009408	Top1	18.8586	11.1896	14.5985	12.8279	11.9253	14.2715	16.6838	12.583
NM_012032	Serinc3	486.718	135.223	190.431	111.437	257.297	147.766	195.727	124.248
NM_018753	Ywhab	124.797	53.7003	71.5564	51.7106	96.0842	97.245	85.5971	51.1779
NM_021420	Stk4	25.2603	48.5189	46.6392	62.6423	40.9686	55.811	50.5407	54.1995
NM_026785	Ube2c	1.79514	14.7964	12.1798	5.05554	13.114	55.2887	46.6259	19.0483
NM_177782	Prex1	11.008	16.4562	15.0651	8.74611	20.9353	26.1689	18.9521	14.3413
NM_019835	B4galt5	2.19055	7.55746	6.41033	7.01354	16.6471	24.6698	16.2909	12.1533
NM_030743	Rnf114	9.85384	12.8304	4.28381	19.2786	18.4771	28.2739	27.8414	23.1388
NM_023230	Ube2v1	5.50856	4.84294	6.08232	15.2743	17.1552	28.9432	20.6357	23.1566
NM_011201	Ptpn1	5.1206	8.00842	8.86057	13.5373	10.0851	17.4376	11.841	17.1925
NM_022995	Pmepa1	1.94213	3.07455	4.25313	6.12666	13.1156	10.1343	23.096	12.7865
NR_003258	Gnas	121.267	102.927	85.8345	62.506	217.676	148.391	136.874	91.2907
NM_022325	Ctsz	2.86599	0.539452	10.5938	2.81978	15.4981	11.8385	28.5779	17.6978
NM_025983	Atp5e	13.9232	19.2639	25.0128	23.5262	56.4635	71.6452	71.2721	50.2415
NM_025531	Prelid3b	19.5585	8.22111	18.238	21.0555	26.5932	39.6816	48.9073	23.5747
NM_011969	Psma7	15.6421	23.0745	11.2639	23.3771	23.4285	39.6252	32.0551	30.8186
NM_025587	Rps21	27.3036	55.9595	39.0156	47.3088	72.8102	93.6514	69.6732	65.7433
NM_025598	Ppdpf	4.3651	12.6382	11.9788	32.2332	15.2932	32.6439	35.0217	33.0531
NM_023684	Lime1	14.8079	10.5875	12.9185	17.4489	19.1038	35.602	33.6509	33.8437
NM_013755	Gyg	11.9902	4.55885	8.67331	5.59773	12.1363	10.3498	11.5867	10.0194
NM_030732	Tbl1xr1	16.6316	8.80843	12.4062	12.4874	18.4324	23.5741	16.8338	12.5763
NM_001039090	Skil	21.5946	5.28132	10.4751	11.2915	36.5709	31.3546	30.759	17.8492
NM_025316	Ndufb5	16.9856	14.0225	3.56477	10.4669	15.2654	21.1713	20.6083	10.2876
NM_029570	Atp11b	17.734	32.7025	36.6026	35.4273	11.4059	22.6268	23.472	22.7532
NM_009673	Anxa5	8.79911	20.4234	18.2207	9.11848	19.379	14.6562	18.0237	14.5632
NM_198657	Gm5148	67.7667	84.6057	44.2098	131.198	141.747	166.079	147.159	166.024
NM_019995	Supt20	8.39694	10.7101	6.59654	11.6109	18.9146	24.9253	18.903	13.5853
NM_025442	Alg5	1.98247	5.75611	10.714	12.9719	12.5845	12.4552	15.1424	12.2058
NM_030685	Serp1	53.2019	30.123	29.6296	37.1234	141.318	66.5717	42.8442	33.0516
NM_001005509	Eif2a	10.1032	27.5494	9.25021	15.5875	20.6717	31.0684	18.282	18.0841
NM_001040396	Selenot	66.3456	37.4758	22.8721	16.3946	77.7955	51.1508	24.8052	17.4975
NM_173398	Gpr171	80.9387	20.424	18.1168	9.7807	94.0269	32.6399	20.8839	11.0129
NM_001253713	Mbnl1	8.82575	8.2939	52.8082	23.2565	28.365	35.6513	16.4354	26.9875
NM_001253708	Mbnl1	4.07296	5.66579	3.81176	12.7426	13.4832	15.0452	20.3217	13.1201
NM_001310514	Mbnl1	3.65187	5.31168	3.2455	11.288	12.9127	14.4989	18.7171	11.737
NM_020007	Mbnl1	80.5195	102.084	57.2753	62.6281	38.9072	61.6306	70.6886	51.4553
NM_026155	Ssr3	24.6616	24.7179	39.2903	27.6522	42.0897	43.1737	50.0888	28.3201
NM_019937	Ccnl1	68.3028	28.2718	41.9769	28.5682	47.433	41.3534	33.7168	35.3687
NM_133786	Smc4	21.7539	55.4348	90.7872	102.568	16.0723	39.0533	53.6843	71.5898
NM_008467	Kpna4	12.6462	28.3121	18.4308	31.6959	18.1454	25.0033	25.7914	27.4116
NM_019745	Pdcd10	3.80452	4.64551	7.28941	10.5715	15.0722	19.9828	14.0464	11.1863
NR_036654	Gm6525	13.052	16.7325	11.2344	13.0026	21.6594	21.0521	18.7053	15.4478
NM_177260	Tmem154	28.8262	21.981	11.5779	8.78284	11.8403	19.6643	21.281	13.7393
NM_016959	Rps3a1	240.743	245.482	127.088	266.207	312.151	399.12	279.774	296.966
NM_001025571	Sh2d2a	26.1154	22.1636	20.854	21.3951	29.9142	37.9038	43.559	27.2108
NM_021309	Sh2d2a	20.4276	18.4384	20.8551	17.4422	25.1724	32.1957	35.8207	22.7835
NM_026591	Mrpl24	16.5931	19.8055	9.09281	19.1269	10.882	13.1499	11.9924	15.2288
NM_009836	Cct3	3.92142	8.08434	11.241	9.56058	12.2079	15.2345	13.3183	10.4906
NM_020003	Glmp	6.9569	3.89163	1.59396	19.9604	24.1069	22.7133	30.8183	24.5123
NM_028814	2810403A07Rik	10.7873	9.79108	15.4371	16.8314	13.8909	15.6937	10.1085	10.9105
NM_146131	Pbxip1	15.326	23.1431	6.23388	17.8857	22.3918	21.8922	22.8071	17.3521
NM_001165984	Ubap2l	12.8043	5.91492	7.05567	8.4361	12.3507	11.3423	11.9903	11.7726
NM_001253738	Tpm3	22.9193	32.4905	37.0321	27.5941	43.9601	51.7665	58.7885	44.8187
NM_001271764	Tpm3	7.33063	17.3354	16.8937	27.6152	12.4508	41.8416	27.3799	24.6376
NM_027015	Rps27	139.179	199.472	127.451	374.333	425.16	529.906	344.753	442.332
NM_001190258	Rps27rt	161.01	230.761	147.515	432.99	492	613.14	399.242	511.626
NM_139304	Gatad2b	41.5788	38.7998	19.2275	27.6252	34.3312	28.4233	27.6281	29.5214
NM_011311	S100a4	114.592	83.5967	68.3807	80.5746	335.945	469.963	657.115	260.226
NM_011313	S100a6	4.26939	13.325	14.7536	29.6765	72.1066	110.647	160.619	92.6888
NM_016740	S100a11	324.666	240.339	347.882	179.981	538.856	658.944	693.92	432.165
NM_009112	S100a10	17.9459	48.2021	86.2229	80.393	79.1007	156.381	234.937	200
NM_008945	Psmb4	3.54015	3.00138	6.65353	12.6403	18.361	23.871	22.0349	24.6316
NM_001320492	Cers2	19.0328	21.2995	19.7089	11.1517	12.5992	17.0743	17.0455	11.1895
NM_001267695	Ctss	4.66276	3.756	30.9329	15.1678	20.9341	25.0325	35.2985	47.6052
NM_021281	Ctss	5.20483	4.19271	34.5327	16.9311	21.1889	25.0312	39.4071	52.4814
NM_008562	Mcl1	121.989	197.117	245.629	98.3476	39.0162	77.9442	71.6512	89.3132
NM_078479	Mrps21	0.838027	11.3245	1.79963	19.6272	30.0178	52.4667	32.0194	19.2248
NM_001253757	Anp32e	15.8876	43.1172	30.0772	15.2194	16.3151	30.7179	25.6149	15.8492
NM_023210	Anp32e	11.2237	25.4355	19.785	12.888	12.5122	28.9259	22.8795	14.0532
NM_144900	Atp1a1	18.4773	23.7883	20.5971	19.6427	15.2952	28.4763	29.9095	23.4814
NM_025679	Sike1	5.53595	13.752	16.6995	25.9013	11.7897	14.9905	12.189	10.7347
NM_001161854	Csde1	25.4004	15.6436	20.5805	23.9731	18.3214	26.7041	25.08	24.552
NM_144901	Csde1	10.5891	17.1416	10.8447	13.5213	16.9789	15.0945	18.2551	11.2266
NM_010937	Nras	14.6389	27.4913	30.9014	24.6677	35.3903	33.4501	29.0994	26.371
NM_001301304	Hipk1	7.19132	9.72856	6.40195	12.7046	19.228	21.3528	13.7191	11.3738
NM_008979	Ptpn22	16.572	28.7404	19.8157	20.2541	27.1922	33.8778	24.4467	24.437
NM_009797	Capza1	17.605	37.8371	28.823	35.0246	39.9596	55.6016	50.867	41.9605
NM_145541	Rap1a	15.1536	27.6944	25.5547	21.6069	20.6415	41.7516	40.5651	25.6754
NM_009725	Atp5f1	11.8382	20.4777	13.9466	10.341	10.7647	18.9144	13.8381	12.5133
NM_009892	Chil3	56.2785	7.23476	113.391	41.023	470.007	390.454	772.08	736.074
NM_007651	Cd53	97.807	122.417	95.4927	62.6065	62.799	77.2555	54.566	63.6754
NM_010306	Gnai3	23.9473	20.7988	21.738	20.6685	35.6665	33.7503	28.3233	24.5582
NM_011967	Psma5	2.11597	2.78724	2.05458	12.8661	13.8475	22.1947	28.3274	11.851
NM_025845	Prpf38b	65.3986	58.4527	52.8097	49.7376	46.6002	45.5334	35.9174	45.92
NM_008246	Mfsd14a	19.9197	22.3996	14.6688	14.5731	12.0151	22.8137	20.1462	16.4081
NM_025509	Ostc	6.10213	2.95022	3.51978	4.72306	13.7132	13.8928	22.9322	13.2804
NM_001199350	Rpl34-ps1	52.643	46.6708	62.3662	123.975	148.648	151.894	132.555	125.317
NM_025356	Ube2d3	53.4015	55.5938	36.347	29.7007	46.4956	66.5024	52.7852	37.6306
NM_008689	Nfkb1	50.2215	9.70856	16.615	20.5069	67.0412	42.3628	30.625	19.0067
NM_016750	H2afz	88.2417	118.928	230.387	177.987	130.612	381.907	620.603	325.69
NM_053102	Selenof	22.7272	3.79225	7.04647	7.03488	14.3344	15.35	11.6986	11.492
NM_009740	Bcl10	4.22642	8.26958	12.0025	21.8198	13.3775	24.9221	24.5467	21.3071
NM_010318	Gng5	32.0676	20.8118	16.948	20.4872	19.6272	30.9119	29.3687	22.4193
NM_026147	Rps20	41.0054	54.0482	31.1844	32.3894	45.241	48.7748	47.7608	41.8157
NM_001098227	Sdcbp	12.8942	19.8522	32.8384	15.4576	17.992	21.6285	20.4592	19.029
NM_016807	Sdcbp	13.3201	20.5084	34.7616	14.7996	19.0475	20.4165	21.2258	17.6928
NM_145711	Tox	12.5392	15.9611	12.4779	19.0668	20.4155	19.2545	36.6443	23.6854
NM_021518	Rab2a	14.5335	34.655	34.834	33.9448	28.9318	25.3706	31.2389	29.5961
NM_021897	Trp53inp1	4.94454	11.7281	17.9228	19.5287	10.3208	14.5571	15.733	18.8403
NM_010276	Gem	8.03956	3.59093	1.96952	8.7131	22.4255	13.966	23.0755	13.6824
NM_181401	Tmem64	88.9671	84.745	61.8875	70.1548	59.5525	51.3778	35.9946	55.7741
NM_025669	Pnisr	14.1158	15.7578	9.25244	17.2301	14.8312	14.1946	11.1937	11.8985
NM_019586	Ube2j1	20.0075	15.8876	22.3238	21.5583	32.4544	38.1941	38.202	29.062
NM_001033225	Pnrc1	90.4164	69.2606	73.9861	74.9299	55.4401	58.3506	48.241	64.0156
NM_013889	Zfp292	10.314	13.34	17.2395	13.7976	11.8095	12.16	11.3227	12.612
NM_008298	Dnaja1	32.252	11.43	12.0018	19.3208	39.0219	40.8046	40.4833	28.094
NM_001164672	Dnaja1	67.5874	32.6344	37.395	28.5101	40.4922	28.2228	28.809	23.0642
NM_022305	B4galt1	18.0729	15.4563	12.6925	23.9583	37.9115	45.9351	31.2227	27.0487
NM_001171739	Bag1	6.59904	13.2924	5.81337	5.85277	12.4183	13.865	14.936	11.5277
NM_009736	Bag1	6.59904	13.2924	5.81337	5.85277	12.4183	13.865	14.936	11.5277
NM_026275	Ube2r2	17.6254	12.7514	15.6635	14.4314	18.634	20.5041	22.6667	17.6852
NM_016890	Dctn3	0.7162	4.02055	4.30135	10.2406	16.6721	18.3548	14.6609	13.4628
NM_009503	Vcp	10.7622	17.2937	17.6912	26.443	21.6293	32.6539	34.7813	26.6962
NR_001460	Rmrp	1.73639	1.78902	0.183686	9.36106	31.7331	34.0996	25.5429	24.6175
NM_011602	Tln1	12.643	15.7752	6.34076	16.4939	18.1297	23.6602	20.7389	18.6082
NM_027450	Glipr2	18.6249	9.81113	20.0028	16.0102	20.3641	39.2138	28.1646	22.7302
NM_001038993	Rnf38	6.89275	29.3615	18.257	29.7114	11.0367	18.828	18.1545	19.5597
NM_138590	Zcchc7	23.2927	16.9238	13.0639	14.0427	15.8085	16.5133	14.5524	11.5593
NM_001099675	Tomm5	5.31302	3.97389	3.31618e-24	5.1236	10.0116	10.4808	12.1187	12.3094
NM_001009949	Slc25a51	5.3421	7.18255	7.83972	7.58433	10.3382	12.6216	12.9325	10.1962
NM_130889	Anp32b	94.9509	89.579	78.9518	96.8496	132.484	168.579	209.678	131.78
NM_029077	Trim14	9.42572	16.0722	26.5417	13.2227	10.3239	11.567	15.4368	14.4842
NM_024171	Sec61b	9.08302	5.58215	12.7657	7.54826	15.2389	15.1415	22.8132	15.7301
NM_015743	Nr4a3	255.61	51.9269	48.1267	50.9037	164.932	84.9687	84.5389	61.0444
NM_010637	Klf4	51.6713	10.3949	11.6161	10.8458	77.9212	14.2813	16.3049	16.8168
NM_011660	Txn1	14.2305	13.2794	5.26284	9.49448	37.0511	48.3213	52.5441	24.6216
NM_011673	Ugcg	18.4158	65.5732	24.2042	47.4621	20.1183	35.0404	18.8814	29.6529
NM_144904	Ptbp3	16.6265	23.15	19.935	15.5053	18.5481	21.9485	21.7739	15.3412
NM_178164	Ptbp3	23.6559	29.0956	24.2568	20.1815	24.9095	28.6069	29.3723	21.7691
NM_001305432	Akna	19.5819	15.0023	27.0717	28.1862	25.7528	31.0871	31.6374	31.8303
NM_027238	Ttc39b	10.7024	11.9659	7.30845	14.6262	18.0505	28.0785	21.5929	15.5275
NM_133948	Psip1	15.3561	16.7259	27.8849	14.226	11.2473	16.334	17.9137	16.6172
NM_007408	Plin2	4.573	0.0686107	9.36925	3.72701	13.2673	10.2765	19.2613	10.5938
NM_009096	Rps6	305.183	408.076	179.062	282.163	327.907	344.044	295.707	297.031
NM_027326	Mllt3	9.10875	15.2413	3.43139	14.3392	18.0935	15.6667	13.5837	13.4571
NM_146145	Jak1	36.8561	53.2676	42.6032	58.4608	44.4736	48.9452	41.2109	42.6214
NM_001282737	Magoh	3.47484	12.3107	26.8627	13.0778	15.0088	16.2025	24.709	13.8592
NM_175472	Zcchc11	18.6398	17.5918	22.883	18.6308	20.1616	17.047	16.6369	15.7404
NM_025647	Cmpk1	40.1945	26.2793	34.4326	14.3565	38.7173	52.4822	37.1297	19.2312
NM_010173	Faah	22.2156	11.7933	8.21376	12.6228	15.3706	18.1833	10.3603	12.3991
NM_025641	Uqcrh	84.9569	49.843	24.4704	43.7458	73.7305	82.42	90.6898	60.7816
NM_029868	Gpbp1l1	7.11698	10.4847	14.8425	19.1998	13.1583	17.8616	18.5515	18.1909
NM_021473	Akr1a1	4.43834	4.83447	18.4514	16.6292	29.4415	28.2213	35.6561	21.0763
NM_011034	Prdx1	10.7956	27.3373	33.4024	18.8602	18.3746	44.0046	58.9804	30.9156
NM_009098	Rps8	178.674	255.403	99.9009	166.371	266.09	301.377	230.906	185.188
NM_033617	Atp6v0b	2.49986	2.49578	7.78498	8.49997	14.6794	15.0692	12.5971	10.4417
NM_011400	Slc2a1	3.64682	4.46998	7.0998	12.4853	15.2849	12.7608	10.6817	10.147
NM_011732	Ybx1	24.2691	45.1908	30.452	41.4295	52.1366	87.1182	85.6404	54.4268
NM_133716	Smap2	1.91379	13.2722	20.1881	11.2095	12.6759	15.7366	14.9137	19.268
NM_172700	Zmpste24	8.73077	9.55726	5.7288	6.99456	11.2195	10.6014	11.351	10.0187
NM_008917	Ppt1	30.2308	5.21613	7.95922	10.5519	17.4176	13.4956	12.6659	13.6651
NM_001301067	Cap1	13.7513	10.2113	15.14	16.5708	20.1551	35.3591	30.5654	23.9149
NM_007598	Cap1	18.7173	13.6616	20.2855	22.208	26.7965	47.4967	41.6541	32.2843
NM_001199136	Macf1	40.8472	29.6939	37.5308	42.2993	27.5487	24.8196	25.0917	30.6204
NM_023423	Akirin1	8.87046	13.3944	6.67903	9.66115	12.7582	20.8585	13.3862	11.4224
NM_153159	Zc3h12a	13.0775	7.13577	9.4094	12.981	14.6272	16.9699	22.3154	15.0755
NM_146153	Thrap3	14.1688	23.2307	35.2673	41.6026	26.2909	40.0575	41.7482	34.9983
NM_011970	Psmb2	0.765107	6.08364	13.7764	11.2172	16.9239	25.3316	29.026	19.055
NM_023603	Sfpq	24.1545	28.6933	35.5527	32.7185	24.1131	36.3833	35.7601	31.5482
NM_016895	Ak2	6.29517	22.4186	5.13562	19.7396	48.612	46.1983	39.6116	26.4007
NM_029219	Rnf19b	10.4936	5.83938	7.93016	9.25514	25.7529	18.87	13.5973	12.4094
NM_008228	Hdac1	5.74518	20.6125	9.96946	22.8228	25.2005	34.4803	40.3157	29.5434
NM_018799	Eif3i	4.69019	29.1859	9.81577	16.3925	17.8534	33.4093	26.5164	22.405
NM_029748	Tmem234	11.5654	26.7087	11.7691	29.0844	33.1236	37.4697	32.7298	36.1769
NM_011317	Khdrbs1	14.9258	19.0436	14.264	11.8229	14.3033	16.6693	22.6086	13.3539
NM_008974	Ptp4a2	37.9013	38.8089	39.768	38.8801	62.1275	71.5077	68.217	46.3447
NM_001164745	Ptp4a2	48.0786	57.3069	57.8464	50.3025	66.3025	75.4002	72.0979	54.2244
NM_010686	Laptm5	69.2252	124.091	93.6967	144.626	188.805	223.685	198.407	191.286
NR_036572	Rps15a-ps4	15.1021	41.8891	17.1885	72.615	96.6809	113.105	96.7402	104.868
NM_172400	Dnajc8	12.4841	18.0995	29.6659	30.8669	25.2615	19.0566	27.5216	24.4049
NM_153423	Wasf2	37.6411	22.6696	26.4554	27.5908	15.9437	27.6887	24.6493	20.0522
NM_001017968	Zdhhc18	5.43303	13.8791	3.14934	13.3954	19.9087	23.1818	27.0506	20.1602
NM_001080819	Arid1a	45.1619	44.2331	33.9476	40.7647	20.296	33.4337	27.996	32.5453
NM_016957	Hmgn2	51.6783	29.4453	24.3505	24.2534	16.04	80.0632	66.4074	32.9782
NM_013706	Cd52	65.1979	112.326	103.287	146.413	415.64	641.763	475.308	332.57
NM_080559	Sh3bgrl3	114.311	112.877	123.426	171.547	583.771	569.904	487.878	351.583
NM_019641	Stmn1	5.59881	28.6599	21.5121	16.3712	16.0689	45.5343	61.6234	34.4013
NM_027935	Tmem50a	18.1119	18.7588	24.819	29.4448	45.0845	56.8893	44.8421	38.2693
NM_023665	Rsrp1	51.969	36.544	34.949	35.6918	33.0603	29.4619	25.0331	30.318
NM_026780	Syf2	18.9918	18.1215	6.61111	30.1373	15.6962	22.6662	25.0076	23.4902
NM_016799	Srrm1	23.7612	15.1894	14.6603	13.9273	12.846	18.1696	19.4257	16.3998
NM_026383	Pnrc2	10.8923	21.956	19.7075	23.5192	13.3082	16.3689	17.1328	20.0265
NM_013736	Eloa	4.52343	14.4919	12.0179	9.35688	10.3369	15.2881	12.7104	11.5911
NM_025919	Rpl11	86.3028	140.105	56.7215	238.316	273.98	302.996	264.477	280.588
NM_009861	Cdc42	73.7284	71.0852	76.2972	64.0209	77.1056	118.468	95.4502	79.901
NM_009798	Capzb	11.4426	20.9205	18.9576	15.068	31.4083	30.8318	34.0884	21.4191
NM_001271405	Capzb	23.3911	39.3145	35.6222	25.2894	48.3191	41.5671	48.7443	40.8773
NM_173867	Rcc2	8.51108	5.58154	1.62255	13.4351	17.0517	17.6825	18.4077	10.4703
NM_025994	Efhd2	2.18455	5.17656	12.1139	11.6589	17.1959	13.6347	15.3136	12.0117
NM_011610	Tnfrsf1b	13.7461	30.4913	52.6628	34.5918	16.9056	50.9629	72.4545	46.6734
NR_033639	Rps19-ps3	32.3667	22.5015	11.4446	29.0163	45.7006	53.75	40.8679	49.9316
NM_029841	2510039O18Rik	3.53441	5.94484	4.96628	8.79454	13.955	19.7717	12.4288	13.2835
NM_009498	Vamp3	12.4416	32.7619	26.1883	16.7265	17.0404	28.3254	28.6233	23.0658
NM_001146058	Acot7	16.6039	8.43429	7.99179	7.14811	20.2014	26.2843	15.8605	10.7676
NM_001277113	Rpl22	9.92606	10.1379	4.02988	13.1628	18.24	21.7551	20.0761	15.4229
NM_001277114	Rpl22	9.21408	6.2727	9.02611	14.0171	16.2365	26.3458	21.0124	15.7193
NM_201226	Lrrc47	0.803716	1.91943	4.53462	8.84314	15.4333	18.9931	15.6123	11.4457
NM_026388	Tprgl	16.6427	42.6755	7.59734	21.2069	26.8216	25.1602	15.5987	19.0791
NM_026395	Rer1	8.86395	22.5674	19.1672	18.8991	22.8254	28.5708	30.3973	26.6127
NM_011385	Ski	28.1443	32.6644	32.7437	32.8036	42.9151	50.9408	42.0859	34.2229
NM_001160017	Gnb1	10.088	7.70342	10.7958	15.1799	26.9591	28.2879	24.933	17.9194
NM_007661	Cdk11b	20.734	10.0314	11.3237	10.4839	12.9707	12.3616	14.4118	14.345
NM_207678	Ccnl2	18.5204	23.3064	21.0267	18.823	23.6323	17.2593	17.3628	14.8757
NM_001302468	Sdf4	7.52106	9.08337	6.03831	10.6597	10.4151	11.6266	14.8713	12.0983
NM_009400	Tnfrsf18	23.8684	11.1024	9.58359	70.1277	78.908	72.9265	109.253	88.1851
NM_009873	Cdk6	16.6687	8.22525	14.0494	8.323	35.6329	33.8043	32.0021	17.7511
NM_020010	Cyp51	21.0695	4.77067	17.3016	10.0779	30.0579	28.4499	28.0268	13.7656
NM_001080974	Sri	7.68044	14.2764	9.87377	13.3541	14.8615	16.6964	16.1237	13.405
NM_008013	Fgl2	111.698	4.92592	5.85014	3.52071	135.24	34.8663	45.9734	19.3284
NM_009584	Dnajc2	9.99621	9.8007	9.20008	9.09391	11.4475	12.0718	14.0203	10.777
NM_026984	Kmt2e	46.0957	56.0846	81.5892	52.1916	37.1847	52.9339	42.9428	42.8796
NM_153526	Insig1	16.3197	8.39003	10.7494	11.3753	17.0072	19.6023	21.7537	14.6354
NM_001127367	Dnajb6	23.1982	21.2074	14.4144	12.5394	18.9753	18.5274	16.3392	12.2654
NM_011847	Dnajb6	22.3559	22.8922	15.1801	15.0959	20.3958	24.8598	19.9915	17.0978
NM_001134692	Ost4	13.9954	3.84499	13.6217	8.9186	21.9165	67.425	28.1749	30.6756
NM_024460	Ost4	40.0241	37.2329	31.5236	42.5739	59.6815	51.485	42.4568	66.4281
NM_008014	Ppm1g	18.4323	14.6392	12.8442	13.3125	16.7442	24.3286	18.9439	13.9692
NM_025796	Mrpl33	52.3326	31.7281	11.0566	16.7435	31.8046	32.372	36.2956	28.7918
NM_008037	Fosl2	250.892	63.4159	51.2589	60.2211	267.808	139.31	92.4012	72.0285
NM_172707	Ppp1cb	18.8508	22.9787	21.8361	20.1022	20.5701	26.7106	22.7904	16.2932
NM_011738	Ywhah	26.6635	54.2094	49.5257	44.6982	37.7598	71.1013	63.1099	42.3126
NM_026242	Mrfap1	26.6375	32.9152	19.7251	39.9715	38.2661	60.7505	52.1662	49.3876
NM_011715	Wdr1	14.9147	17.0675	40.5267	12.1906	22.4282	37.0101	30.2757	23.4374
NM_007839	Dhx15	11.4963	14.6581	6.97108	13.9384	12.0607	15.8219	13.2196	12.6608
NR_104311	Dhx15	11.2443	13.048	5.94244	12.5523	10.3838	13.8593	14.0271	10.5826
NM_008453	Klf3	83.8542	196.519	134.503	117.843	30.1451	77.9768	38.7533	83.1353
NM_011292	Rpl9	217.348	162.898	101.689	155.062	205.887	222.801	181.471	204.853
NM_001081321	Pds5a	18.1809	31.7832	14.7666	17.5071	19.4058	24.6093	21.791	18.1684
NM_028194	Fryl	15.9417	35.2579	26.5031	31.752	20.3301	29.0722	26.5067	28.3369
NM_025939	Paics	15.7271	21.8213	21.635	19.8095	28.6239	44.5668	49.5529	26.4128
NM_025691	Srp72	11.0649	15.7876	8.41427	8.66477	10.913	16.4061	14.8893	10.8795
NM_177680	Ythdc1	45.1983	18.7128	16.491	18.6951	23.0872	14.5556	21.6459	12.9042
NM_009704	Areg	284.371	30.6888	52.5716	32.5677	272.178	60.5487	89.9336	45.6448
NM_001080795	G3bp2	14.576	14.6687	12.371	10.4375	11.8648	15.3958	13.5727	10.9854
NM_021274	Cxcl10	9.62767	7.69749	13.9601	14.9343	44.5304	79.4113	102.13	51.5316
NM_001009818	40787	26.603	16.6482	8.31139	11.3833	58.4178	44.7139	36.6739	17.4493
NM_017367	Ccni	20.3746	32.0254	17.2222	21.8067	33.1832	37.4688	35.6317	27.0038
NR_030484	Mir703	36.3562	24.9655	21.0998	14.5579	21.7751	21.228	22.147	10.1553
NM_016690	Hnrnpdl	19.3174	15.1219	20.6371	22.8429	16.2411	21.8404	20.4259	17.8655
NM_194336	Gbp6	1.39012	8.03201	19.2653	10.1016	11.7947	23.1423	17.6353	15.4428
NM_133897	Lrrc8c	7.34237	21.8206	19.7483	13.7902	14.139	26.8422	28.113	20.8087
NM_016980	Rpl5	203.498	197.358	113.199	209.808	229.871	228.006	181.565	208.472
NM_028876	Tmed5	13.3932	14.9087	13.9092	7.95656	13.2394	13.846	15.4229	10.966
NM_009151	Selplg	35.972	45.275	33.1551	51.2423	48.8696	59.4101	65.0256	62.7471
NM_011779	Coro1c	12.0161	11.3718	8.71051	6.05549	20.6678	24.7256	20.6315	12.3498
NM_001159941	Kctd10	4.78523	5.54251	7.57633	13.9175	14.2021	18.0105	14.5049	12.5674
NM_026145	Kctd10	5.02335	5.82037	7.95632	14.6139	14.9144	18.9123	14.8517	13.201
NM_019821	Gltp	23.8817	50.2926	35.2278	28.5654	20.6019	46.0132	41.2355	28.9284
NM_026718	Ankrd13a	7.58298	13.0344	12.2711	11.5802	16.2503	21.713	16.7186	14.2327
NM_001271590	Rpl37rt	17.4714	30.9278	24.6699	57.1763	91.4299	116.935	101.114	97.5307
NM_001271591	Rpl37rt	27.1564	48.0699	35.8222	88.8605	144.372	181.648	157.128	151.656
NM_175403	Mlec	17.2654	29.6345	27.4548	25.0365	25.0113	36.5405	33.4093	23.3661
NM_007748	Cox6a1	18.8776	56.1597	30.8958	51.3853	84.2251	123.299	89.0868	87.7127
NM_007475	Rplp0	134.663	192.051	112.189	169.636	230.094	301.063	265.229	209.933
NM_018858	Pebp1	19.2469	46.004	3.78211	33.9934	42.6757	55.5129	49.5552	39.3448
NM_011290	Rpl6	192.777	172.348	148.268	156.623	158.99	188.2	169.101	184.315
NM_026129	Erp29	2.8263	17.7694	9.16397	10.5473	17.2638	24.047	17.0648	20.2067
NM_013636	Ppp1cc	88.28	50.2854	35.608	27.9224	97.7782	78.4706	47.6693	36.2099
NM_019824	Arpc3	6.79504	4.68443	7.42847	18.2917	39.7581	39.9059	31.9538	26.2706
NM_001110140	Atp2a2	21.4108	13.3843	6.19399	8.94161	28.432	27.2862	25.3304	14.5741
NM_175423	Orai1	9.16952	15.5141	8.81491	35.6597	13.8548	47.5184	21.2661	23.899
NM_175092	Rhof	7.03481	12.0588	4.41965	14.7494	13.4982	23.2347	23.6992	13.3458
NM_177876	Vps37b	57.0815	162.794	88.429	163.883	77.498	120.096	103.785	134.163
NM_013812	Cdk2ap1	9.85637	8.866	13.3558	13.6218	29.8549	40.9257	33.1954	23.7558
NM_001081203	Sbno1	9.67587	11.8683	11.2378	10.9756	13.0005	13.8784	15.9318	10.4241
NM_001310725	Kmt5a	9.1694	7.92423	9.68891	15.415	18.2242	17.1973	18.7114	16.4051
NM_019770	Tmed2	14.5348	33.996	22.226	15.6946	25.7847	36.2804	34.9441	18.2681
NM_019639	Ubc	14.2308	29.7353	22.1558	57.8232	56.5383	92.5123	71.9129	70.2928
NM_009391	Ran	13.5023	29.3392	14.6409	21.9084	17.182	45.7074	54.4708	28.6473
NM_009838	Cct6a	26.7473	25.8102	17.4506	22.4195	25.8179	42.6422	37.7937	22.3703
NM_024166	Chchd2	12.3875	8.53638	12.6006	14.5508	19.2765	23.3884	32.4407	24.2791
NM_001312867	Eif4h	2.68125	9.27587	10.4464	13.2963	13.3726	19.7481	26.3505	15.6555
NM_011714	Baz1b	14.5354	22.1624	9.99201	13.1932	15.6469	19.7067	19.4138	14.6758
NM_148932	Pom121	18.269	19.1424	8.76188	14.7204	10.7943	15.3433	18.1697	15.3572
NM_008617	Mdh2	10.0434	17.9559	16.7853	22.3367	27.8307	43.4904	51.4032	32.9467
NM_018871	Ywhag	11.8551	15.9601	11.8339	12.2278	17.0142	24.4889	20.5524	17.9182
NM_025562	Fis1	2.16905	8.07593	7.43035	2.95154	12.1693	18.6888	19.8803	15.8252
NM_001254762	Mospd3	7.00467	7.26663	23.4803	9.12416	11.408	30.8307	19.5599	13.8961
NM_007393	Actb	292.787	425.206	400.813	576.407	750.967	1589.82	1456.66	954.829
NM_009007	Rac1	65.3494	71.0071	105.112	82.5137	63.8619	113.358	109.682	79.3803
NM_013557	Eif2ak1	6.29486	3.85736	17.8006	13.3263	11.0842	14.0444	16.8062	14.2342
NM_023142	Arpc1b	18.6482	62.2217	41.4759	50.0838	76.04	121.348	99.3523	80.543
NM_020582	Atp5j2	45.4769	2.60565	9.37175	16.7436	18.1148	27.1915	29.5949	19.2283
NM_019647	Rpl21	40.9072	56.7122	35.3133	75.4419	90.2907	96.6149	83.3368	92.8135
NM_009087	Polr1d	16.496	22.835	26.4439	27.7643	19.6134	29.5032	30.2141	22.9105
NM_181730	Polr1d	28.0247	24.17	36.8234	15.9526	23.2279	30.8603	35.3227	20.3293
NM_028291	Pan3	16.1584	19.5434	22.741	18.9983	24.3275	19.0234	18.3182	15.4494
NM_025624	Pomp	10.8968	38.0997	11.8026	25.5629	41.0077	63.9481	68.5002	47.9537
NM_011908	Ubl3	8.3191	7.69917	21.5919	18.25	16.1672	21.0869	21.1915	24.0868
NM_010439	Hmgb1	10.3889	18.5535	19.2211	13.8036	20.2021	29.3125	35.4784	19.5699
NM_010156	Samd9l	22.8569	10.4829	23.2137	11.9247	15.772	17.4615	17.4598	15.367
NM_183308	Pon2	5.05542	11.2922	40.3139	34.9711	19.2848	47.297	47.3612	46.4577
NM_009169	Sem1	23.3405	22.2549	16.3063	8.48602	15.6753	13.7011	20.6591	14.8368
NM_010886	Ndufa4	15.2514	24.7358	23.4088	15.6969	24.4247	29.004	36.6788	22.0355
NM_207176	Tes	8.58279	25.1514	14.7487	18.5513	11.658	19.7423	18.9997	19.2349
NM_007604	Capza2	13.2069	18.0056	12.1706	15.0067	21.3941	26.5855	28.0044	20.5514
NM_133939	Lsm8	20.169	13.7064	11.1467	14.1542	15.2978	20.2837	27.4502	19.2956
NM_001190461	Hilpda	128.573	28.6793	12.0316	6.05589	75.8757	50.4469	39.2114	12.1922
NM_025381	Atp6v1f	4.00161	3.87386	9.22768	7.81545	19.4651	30.9396	23.5429	19.6612
NM_001169577	Ube2h	4.89802	21.9779	36.5125	39.3475	24.1045	41.9947	31.8597	35.2822
NR_037965	Gm6644	16.6791	22.4412	20.1649	15.8337	16.1247	36.3333	23.9905	17.0568
NM_008098	Mtpn	16.5771	30.9209	24.6757	22.4746	25.1433	30.059	28.3711	21.6458
NM_001347122	Zc3hav1	35.9464	89.4518	93.0874	66.0172	33.8947	62.3894	49.4737	53.6482
NM_028864	Zc3hav1	40.1217	22.8267	21.6553	38.1395	30.8151	38.7132	30.6492	27.9966
NM_001331223	Luc7l2	28.2016	27.8793	19.3494	16.3612	27.8959	17.1644	15.4249	12.7523
NM_008376	Gimap1	6.19197	18.7093	26.1003	39.6717	12.4972	25.4144	25.2454	35.799
NM_175860	Gimap1	7.56056	22.8287	31.7558	46.4079	13.1252	30.9214	29.1129	41.8315
NM_031247	Gimap3	52.9931	199.381	137.319	301.97	32.8186	99.7091	105.249	189.83
NM_016806	Hnrnpa2b1	17.7827	16.5569	6.95723	16.1218	30.3116	40.2586	54.2846	30.0593
NR_104468	Hnrnpa2b1	23.9715	26.4266	43.3764	31.5335	26.7305	32.9683	23.7957	30.1258
NM_007624	Cbx3	49.5441	36.7797	53.6795	29.2916	47.4166	65.6908	56.8364	34.8402
NM_025816	Tax1bp1	49.3492	33.8179	40.8923	35.4609	40.5654	40.9466	33.9346	34.7608
NM_025814	Serbp1	16.7075	27.3726	11.7482	14.5912	20.5587	24.0666	24.6272	19.3487
NM_145568	Krcc1	2.54491	13.887	29.6035	12.7916	22.0355	22.1456	20.3583	18.8485
NM_016794	Vamp8	11.1089	2.37194	9.64	20.3264	28.2114	29.3724	35.3355	18.0061
NM_145569	Mat2a	50.0968	34.7772	54.7651	34.1649	45.7839	55.3748	47.1258	30.6329
NM_007599	Capg	1.72849	3.5266	8.73967	12.5243	20.1834	14.9377	28.6734	22.7541
NM_009443	Tgoln1	20.0681	14.1941	22.8136	23.1741	23.2585	22.9517	22.5727	21.2437
NM_025284	Tmsb10	49.6129	211.106	116.26	248.368	139.386	301.46	276.109	337.132
NM_001190732	Gm20594	1778.35	1785.35	1821.89	1873.31	2996.11	2743.44	2551.44	2502.91
NM_183138	Tet3	4.14603	13.6763	8.51761	12.1933	12.3036	13.7166	11.7072	15.6759
NM_007638	Cct7	10.224	9.41973	9.04383	15.1312	17.6199	24.961	28.911	20.0566
NM_028099	Dusp11	11.7871	12.8261	11.3565	13.0262	19.1442	23.3156	21.1562	13.6175
NM_026506	Snrpg	77.0243	121.562	69.9222	72.1215	87.7284	133.376	121.234	85.4432
NM_011865	Pcbp1	3.21867	12.4892	12.5906	14.4224	20.8632	29.1005	28.2009	21.0452
NM_010751	Mxd1	12.8059	28.6658	52.8979	54.7863	30.5332	38.4172	79.9472	66.9436
NR_104478	Rab43	16.552	7.16597	3.0787	10.4186	10.2018	12.0441	10.4881	10.8654
NM_133934	Isy1	76.7686	37.585	38.0178	44.7673	55.0323	53.7342	51.279	37.5726
NM_001109745	Cnbp	34.9876	36.5821	25.3479	31.1951	37.3862	32.9187	28.0929	24.7962
NM_001109746	Cnbp	37.3963	38.0624	23.8701	31.5843	37.0301	34.2135	27.4245	25.6456
NM_001347325	Cnbp	25.0488	23.466	19.3815	21.822	29.6137	25.3678	22.7745	20.9993
NM_013493	Cnbp	23.5249	22.5583	20.5881	21.5501	29.9625	24.4032	23.3165	20.349
NM_001293653	Rab7	60.5984	62.8391	43.7861	67.8578	84.175	65.9818	82.416	76.5002
NM_001293655	Rab7	9.0796	9.41655	6.56268	12.773	14.1357	21.9003	15.8145	11.9823
NM_009005	Rab7	4.59078	3.87799	10.8751	9.48538	19.8003	35.636	20.0995	21.4388
NM_016906	Sec61a1	6.835	8.52046	6.59054	14.2607	19.244	25.8929	23.7221	18.2731
NM_018815	Nup210	7.45909	14.6492	10.1853	14.6786	12.2541	25.2973	21.7563	16.3278
NM_009320	Slc6a6	10.2395	2.71571	7.58646	12.5059	22.1604	23.1895	21.6867	19.2759
NM_182939	Ppp4r2	19.0031	17.9997	27.1228	21.8231	23.1661	33.0966	32.8919	23.4706
NM_011498	Bhlhe40	201.222	67.3336	26.9282	33.0865	470.317	251.964	131.155	67.4704
NM_001170485	Arpc4	4.9792	1.75361	2.29151	14.204	14.5053	22.0482	20.7075	20.1262
NM_001170486	Arpc4	1.93408	3.07737	3.42487	4.99277	11.0895	17.3944	12.2322	14.2226
NM_026552	Arpc4	0.131139	7.15155	6.88644	3.28384	13.2579	20.4768	17.2086	10.9378
NM_133937	Brk1	7.21089	15.3234	9.1109	19.8983	18.0816	35.8145	29.3945	26.6115
NM_177683	Vgll4	0.60765	1.78508	7.45379	8.3667	18.7495	28.9165	22.3366	11.9316
NM_172086	Rpl32	237.665	283.224	201.032	391.653	498.986	550.536	533.943	465.984
NM_133834	Hnrnpf	10.0914	35.6479	24.7659	33.9415	27.4217	42.1698	52.4901	36.9049
NM_001166429	Hnrnpf	6.21538	23.5529	15.9611	21.7011	18.1233	26.8173	33.4481	24.0525
NM_197985	Adipor2	19.554	6.95856	10.197	10.8085	13.963	18.8463	13.1419	11.6297
NM_001185021	Wnk1	10.5585	34.6441	24.6991	14.8967	11.8396	26.4093	20.9138	14.838
NM_145997	Kdm5a	12.8032	15.1977	14.1585	16.3048	17.5339	17.4256	13.3637	14.3873
NM_008359	Il17ra	23.7036	58.5641	42.8093	52.1022	26.8966	42.8959	30.2302	40.9381
NM_016970	Klrg1	95.5465	21.4705	59.809	24.535	141.947	52.3466	183.376	55.5302
NM_010749	M6pr	28.0253	27.9322	14.7524	21.6428	37.9974	49.3025	47.0669	31.404
NM_013536	Emg1	10.0737	40.8922	20.6193	24.618	11.2132	26.9933	14.9284	20.122
NM_013535	Grcc10	1.86479	1.68971	6.72624	5.71035	16.3496	20.6283	22.0059	15.8331
NM_026988	Ptms	0.693966	4.90971	11.1524	15.2341	20.4123	11.7151	20.8056	22.7019
NM_001346610	Chd4	19.9975	15.7305	19.3773	10.541	12.3607	13.5388	15.2103	11.0166
NM_145979	Chd4	0.638518	3.13678	0.142342	12.9041	14.6321	11.2079	11.9267	10.4265
NM_001289726	Gapdh	40.5607	93.9015	75.8546	113.929	98.7112	211.736	215.74	162.804
NM_025358	Ndufa9	1.6125	2.03702	3.89742	6.54444	10.1505	14.0132	14.437	11.6704
NM_009829	Ccnd2	37.5976	31.7042	22.5478	23.8443	40.5603	33.5183	46.4807	25.3741
NM_053109	Clec2d	5.62793	5.11241	13.7013	18.7881	14.7333	21.0453	19.9028	26.5015
NM_001033122	Cd69	77.8897	21.5941	24.524	19.5931	33.3628	25.2933	36.8416	30.7966
NM_011733	Ybx3	15.2138	38.6814	11.821	11.3699	29.6736	35.7142	32.2118	17.6104
NM_019426	Atf7ip	9.93018	21.4608	19.1086	29.4117	10.7065	20.5849	23.8106	26.8418
NM_001301301	Arhgdib	7.38196	10.9044	12.303	29.8241	19.7604	42.6744	34.2941	39.5733
NM_001301303	Arhgdib	12.9282	19.0661	20.7177	50.3971	34.336	73.8117	60.7517	67.3417
NM_001301305	Arhgdib	18.2945	26.9793	29.3543	71.4058	43.5695	105.182	82.8632	92.9833
NM_001301308	Arhgdib	36.5877	86.7667	109.328	96.5713	54.3493	117.736	100.994	108.011
NM_001301309	Arhgdib	60.4097	172.333	158.983	108.21	36.813	65.5604	84.2743	87.4134
NM_007486	Arhgdib	4.9291	6.21189	9.22894	27.6322	27.8241	70.6634	40.706	48.0546
NM_009908	Cmas	8.23623	46.2114	25.386	19.0901	12.16	23.2958	18.0255	29.0019
NM_029250	Etnk1	2.91564	13.627	14.1947	11.9867	12.6561	16.4362	12.7562	10.4571
NM_001347513	Fgfr1op2	9.14144	19.7614	11.6522	12.4151	15.1015	18.8684	20.5984	15.8295
NR_038089	Gm6654	22.654	25.4346	21.1737	45.2026	82.1509	129.286	101.488	79.7381
NM_016969	Myadm	161.412	41.1712	77.237	22.7737	111.804	60.574	66.4954	42.8833
NM_025348	Ndufa3	3.56714	2.89356	25.4015	13.7638	16.4785	25.409	25.2248	26.707
NM_029767	Rps9	158.919	178.457	145.613	270.601	469.877	477.091	350.11	310.11
NM_172736	Leng8	28.8918	13.323	8.81063	17.2395	24.4891	13.2513	11.2038	17.9797
NM_172894	Ppp6r1	6.22715	13.6466	13.3975	17.2752	12.2805	22.3984	17.2581	17.6865
NM_009081	Rpl28	44.4913	61.6541	34.3717	126.168	188.63	218.19	182.986	210.27
NM_009095	Rps5	78.7703	93.1823	67.3401	128.464	138.574	187.775	149.722	203.651
NM_026885	Chmp2a	5.7398	18.0446	15.5028	19.9258	15.8337	21.6336	24.4771	21.9352
NM_009156	Selenow	1.93519	14.3976	4.83641	26.0121	18.2629	40.193	30.3167	32.9479
NM_133831	Gltscr2	45.3783	21.6529	24.3322	50.726	65.7135	62.3058	67.5082	58.4456
NM_009201	Slc1a5	14.6918	8.25256	15.2292	11.4413	14.6586	11.1796	15.5996	13.6871
NM_007590	Calm3	7.19073	9.99159	10.272	15.385	28.7414	43.6357	31.206	18.6628
NM_026943	Snrpd2	4.19357	9.33871	0.36229	3.48054	20.2276	24.8032	27.8885	16.4862
NR_104069	Vasp	5.84404	10.9165	29.6442	37.4779	40.4642	74.94	74.8501	51.6727
NM_001347586	Fosb	322.379	19.2748	33.5689	14.5235	166.285	54.9586	45.4293	29.9808
NM_008036	Fosb	86.7198	25.6371	7.69885	14.8665	72.3238	27.2037	32.0686	15.4445
NM_023133	Rps19	31.7621	53.2203	38.8275	90.3022	106.149	151.451	113.31	128.872
NM_001130152	Arhgef1	9.16894	13.3866	9.55371	29.7507	23.7507	32.5134	15.888	15.3546
NM_001031667	Gsk3a	4.33802	4.32618	2.26058	14.6389	12.2914	18.6911	13.7159	10.615
NM_011577	Tgfb1	19.5315	8.96457	9.1389	14.2274	63.4722	43.6768	45.2138	28.1483
NM_144922	Hnrnpul1	29.7668	36.198	36.3517	38.833	47.1567	56.8812	58.0714	49.1727
NM_007991	Fbl	12.7573	15.5049	7.32208	12.2277	12.8864	20.9529	23.7641	20.1898
NM_013647	Rps16	217.402	293.504	173.266	246.792	209.541	290.371	232.603	279.742
NM_011756	Zfp36	87.5688	64.9763	154.431	173.955	86.3056	107.039	227.462	296.062
NM_019458	Paf1	11.5439	21.5714	14.2643	14.6488	10.7093	18.0188	14.0317	11.6927
NM_001039192	Gmfg	3.31687	5.70307	5.24771	5.00766	15.791	24.143	17.7873	17.1754
NM_001306222	Nfkbib	4.27324	2.12022	19.289	10.6733	12.5326	14.0943	11.576	10.445
NM_177158	Rinl	5.73208	25.9568	6.85467	19.9459	21.4838	32.6638	26.1452	16.0791
NM_177301	Hnrnpl	5.18303	12.149	17.4746	9.2924	11.4341	20.2833	15.1992	13.2718
NM_021895	Actn4	7.75037	18.5558	8.45726	18.2313	15.4173	24.6238	21.0967	19.1684
NM_028659	Eif3k	6.24562	0.813389	3.66094	9.98547	13.0108	32.2252	16.9461	13.2027
NM_009795	Capns1	115.133	58.5503	63.8213	55.0561	120.715	125.726	99.6428	69.9922
NM_011662	Tyrobp	8.76796	0.0914971	19.0988	17.6771	14.7609	10.67	22.6163	28.1252
NM_011827	Hcst	9.22142	14.6458	12.3998	19.2138	20.7145	37.9348	25.4064	34.7946
NM_172142	Nfkbid	63.1416	16.9662	11.5478	17.0458	36.8253	18.9277	31.7394	21.3799
NM_025498	Psenen	8.78929	13.4647	11.1907	29.9279	30.2845	31.2449	52.54	40.9056
NM_025628	Cox6b1	3.57962	12.3059	14.1538	23.9115	25.2124	33.3033	37.9766	39.8281
NM_001287213	Fxyd5	13.2927	24.8677	22.1362	55.4708	68.7539	73.6645	81.2892	94.702
NM_001287217	Fxyd5	13.2051	25.8403	27.7989	82.4993	91.5506	94.883	103.782	123.696
NM_008761	Fxyd5	4.09462	12.2446	5.12506	17.3708	20.1195	23.326	30.1425	32.7879
NM_008155	Gpi1	7.00584	8.60133	6.04507	12.8053	13.7757	22.2869	19.8568	15.6158
NM_025948	Lsm14a	32.6547	32.1983	43.9838	32.6987	30.5767	41.6622	39.7634	34.3918
NM_019746	Pdcd5	18.4617	30.169	11.8416	11.3267	11.8548	15.321	14.4324	13.0282
NM_013725	Rps11	153.258	265.948	188.461	208.654	229.988	286.864	229.565	263.862
NM_009438	Rpl13a	112.462	167.552	128.426	162.235	151.425	223.278	184.512	190.13
NM_001290804	Cd37	16.0908	23.3903	18.6653	29.1914	17.836	26.2582	33.2075	28.5296
NM_007645	Cd37	5.9878	10.4183	7.55853	16.3572	23.4289	35.6872	32.5435	38.8741
NR_110499	Rpl14-ps1	62.4106	76.4178	12.3075	92.5261	158.352	187.875	164.525	145.186
NM_009224	Snrnp70	30.1905	50.4621	42.9096	42.578	31.2849	22.4201	27.8523	20.1837
NM_010240	Ftl1	50.3352	79.7099	125.893	142.463	164.739	163.558	229.609	259.801
NM_007527	Bax	0.137373	0.357565	3.168	3.51208	10.997	10.8203	14.7837	12.8992
NM_008654	Ppp1r15a	25.8987	47.8806	34.9352	44.4897	34.6457	38.9167	33.9215	45.3347
NM_009077	Rpl18	122.416	61.0542	45.492	171.898	224.807	265.254	242.02	274.94
NM_010129	Emp3	11.5418	13.2355	7.88858	23.0802	40.0222	45.2466	50.8789	38.4847
NM_010699	Ldha	78.312	19.2301	7.98285	47.5744	118.029	141.345	98.5574	48.7449
NR_102727	Ldha	9.51801	69.8755	32.6374	59.5102	188.578	265.858	168.131	88.8598
NM_175318	Spty2d1	34.868	24.9622	12.3964	19.1045	35.8004	25.2285	24.9234	20.3229
NM_021366	Klf13	19.9405	21.1935	26.0974	34.1241	16.234	27.8964	29.7679	26.9136
NM_001081345	Chd2	17.8016	16.8158	21.6668	32.3487	17.1164	21.9827	19.4263	22.0613
NM_029332	Akap13	26.1579	41.164	35.7739	52.8454	52.8531	63.763	52.9916	54.3775
NM_018811	Abhd2	16.2608	10.6946	14.0509	15.0568	24.1471	28.6245	18.434	13.0626
NM_016721	Iqgap1	27.8043	39.634	32.9619	26.5824	36.6872	46.1094	43.8701	32.2844
NM_019951	Sec11a	5.01043	28.0573	7.55662	10.587	18.2005	22.8033	19.5147	22.4787
NM_009092	Rps17	178.801	231.216	118.447	181.176	155.502	216.449	202.144	177.943
NM_025997	Fam103a1	10.7276	19.0975	19.4156	18.3557	24.089	27.6296	29.2903	23.5744
NM_172280	Emsy	10.2306	24.41	23.3251	17.7126	12.9516	12.3474	17.2117	15.5822
NM_028410	Thap12	6.33977	15.9082	12.7232	11.5194	14.0817	17.9122	23.0462	15.3308
NM_012052	Rps3	35.3151	73.7101	54.5079	132.187	196.52	213.829	174.293	150.97
NM_025668	Spcs2	9.03884	13.7609	10.4975	10.5968	16.4658	16.8915	22.0309	12.8174
NM_011671	Ucp2	58.2168	154.984	86.4918	142.159	213.245	286.107	236.296	222.451
NM_133947	Numa1	12.5526	8.58658	6.74056	15.0709	10.0999	11.8558	10.1786	10.0575
NM_001287164	Nup98	11.5216	12.0023	14.245	12.5443	11.5384	17.0414	17.1457	13.0568
NM_019566	Rhog	12.8039	28.8436	21.2005	45.9395	41.3332	69.6523	65.5895	73.3907
NM_023835	Trim12a	7.8641	25.0166	15.7128	12.868	12.9131	21.0801	12.2874	11.4151
NM_009099	Trim30a	14.4713	12.0081	25.6176	15.0344	13.9965	23.6578	21.4512	22.1912
NM_010562	Ilk	2.53053	6.85862	8.89381	10.9827	13.6057	12.6639	13.0522	10.3185
NM_009906	Tpp1	13.6508	17.4835	19.6908	10.0241	15.5823	12.7805	11.3287	12.4195
NR_003967	Gm4759	24.9063	18.2609	20.1949	18.0002	12.5692	13.2355	10.2472	12.8889
NM_025344	Eif3f	34.798	43.4883	28.4244	29.1102	39.225	50.7612	50.4442	37.2074
NM_011975	Rpl27a	107.691	95.8206	64.5729	78.2808	94.4036	116.755	84.051	100.738
NM_013507	Eif4g2	44.3316	50.9148	52.3067	41.7932	56.2408	65.8132	57.2893	46.5421
NM_019772	1110004F10Rik	2.47281	6.02953	3.04886	14.3122	13.2636	13.9059	18.9801	12.0364
NM_026533	Rps13	167.198	148.6	168.856	152.942	177.177	213.051	212.125	215.781
NM_170669	Rps15a	9.33586	14.5468	11.8512	17.0044	16.7843	20.1038	17.1159	21.0371
NM_019419	Arl6ip1	23.7316	36.9546	33.8571	35.5015	32.4446	69.2014	69.0481	36.7407
NM_001031814	Smg1	19.4135	18.5833	19.8833	14.3028	13.3226	16.7674	10.71	11.8249
NM_021608	Dctn5	3.49537	6.37201	4.81396	14.742	12.6624	18.1634	12.6994	13.1927
NM_011247	Rbbp6	27.2116	23.9143	34.7949	24.0147	14.1245	19.8881	23.5513	27.3279
NM_001008700	Il4ra	15.6745	15.7426	14.1357	22.9391	11.7447	17.9835	16.1617	21.0566
NM_010689	Lat	19.1923	55.5244	22.6674	35.0994	18.5706	73.3513	42.659	47.1221
NM_001347658	Atxn2l	0.88363	2.08416	0.267266	3.70781	12.7458	12.6276	16.8559	17.7751
NM_146200	Eif3c	27.3205	18.679	29.7964	24.6145	26.2292	37.0913	36.4392	23.0303
NM_009898	Coro1a	16.5826	51.3815	30.7231	109.376	63.003	164.284	142.383	127.325
NM_025347	Ypel3	9.3246	17.6909	16.2101	29.3815	19.2869	14.6752	25.966	25.4366
NM_001177308	Aldoa	40.3832	37.5022	13.5681	19.3263	47.9072	51.4835	34.2058	25.3695
NM_010772	Maz	4.7184	5.53695	5.44337	6.5928	10.9572	17.8084	18.2335	12.0314
NM_009259	Spn	19.2339	59.8666	38.6353	64.7287	72.1163	95.461	70.5691	73.0474
NM_017461	37135	22.1477	18.8366	11.3334	24.4021	17.2301	41.108	26.8115	33.0363
NM_010183	Fbrs	13.5208	11.2271	13.0477	19.028	17.2103	10.9044	17.9531	13.8376
NM_001304266	Srcap	21.81	17.2474	18.3283	23.6326	19.1657	24.908	23.2777	23.0202
NM_009294	Stx4a	7.19577	8.46598	11.7357	13.0937	17.1713	22.1232	22.868	17.6827
NM_001347649	Fus	20.5335	15.7003	18.4959	12.223	13.1578	16.7627	16.6547	13.3836
NM_139149	Fus	19.397	17.1136	17.0497	13.2998	13.6135	18.6826	19.9614	16.5803
NM_026418	Rgs10	7.69859	9.91358	16.9726	35.0013	13.7664	29.5592	44.4432	30.1627
NM_001081117	Mki67	5.7416	65.3395	37.5706	20.9652	21.9126	81.669	94.6724	43.4156
NM_030694	Ifitm2	10.7821	10.9605	5.93652	18.1473	24.5578	16.6479	23.9182	34.1115
NM_025378	Ifitm3	29.2287	3.18072	64.68	14.8619	30.2468	26.2665	34.1228	33.0596
NM_026020	Rplp2	61.3097	74.4315	41.4366	168.018	200.432	245.98	217.915	177.567
NM_009983	Ctsd	35.923	26.6358	48.4972	42.5794	57.4433	48.8645	53.4376	69.48
NM_001136071	Lsp1	6.23789	18.4416	13.3599	16.5865	13.2965	30.6739	25.9103	25.1563
NM_001271510	Lsp1	5.74283	10.9925	8.72899	13.0412	11.9622	20.688	21.8063	20.7987
NM_133655	Cd81	21.9745	9.99585	15.2406	13.9339	47.3283	11.482	30.3212	12.555
NM_176849	Arglu1	48.9899	24.4115	37.7377	25.0974	29.0129	28.444	24.4019	20.8748
NM_001317353	Lamp1	18.1376	8.2237	17.8955	12.0501	17.1447	17.7008	22.3765	19.9949
NM_010684	Lamp1	19.0443	8.79538	17.8977	11.6629	18.3372	18.332	22.3753	20.8257
NR_030708	6820431F20Rik	84.688	86.8276	98.3657	64.7403	43.4682	51.8417	42.5635	40.3993
NM_001081149	Kat6a	12.8081	17.6001	22.2125	24.9687	20.2001	25.2028	21.2453	19.1662
NM_001042484	Golga7	14.4014	14.9605	16.0172	16.1037	19.7214	30.0078	14.2442	16.6297
NM_001308482	Nsd3	26.456	33.8741	20.9977	39.7522	28.7374	38.9153	32.6617	29.9053
NM_026609	Leprotl1	5.33056	8.87498	7.77734	25.6664	21.9597	26.7734	29.8012	23.6458
NM_026432	Saraf	22.1188	37.2384	33.2102	34.2954	27.512	33.6272	23.4591	31.9939
NM_176933	Dusp4	0.414576	5.50521	7.23258	39.322	23.0946	33.2936	82.238	55.0496
NM_007450	Slc25a4	5.22717	12.1274	6.09726	12.3097	29.4397	34.7441	27.4099	28.5424
NM_008391	Irf2	15.6327	23.6316	12.6589	21.3573	12.3247	18.3011	18.1017	22.03
NM_029701	Spcs3	67.1427	14.8743	10.1071	10.804	46.616	32.0621	19.893	13.4318
NM_008252	Hmgb2	33.4172	89.4737	50.1946	29.822	41.3554	121.816	96.3904	56.4186
NM_023312	Ndufa13	2.9083	4.29143	3.21524	8.5843	15.7377	20.0143	22.5512	18.676
NM_001348227	Uba52	97.2851	95.7412	73.1825	111.152	134.948	162.953	136.266	130.355
NM_019883	Uba52	79.4135	76.8898	59.717	126.072	190.418	244.056	171.248	186.911
NM_023627	Isyna1	11.9878	5.69154	1.99251	5.99223	10.8657	12.1726	11.5783	11.5568
NM_015816	Lsm4	10.6632	17.0975	16.3284	13.1569	11.5116	21.6408	29.68	11.4309
NM_029751	Rpl18a	104.714	135.165	102.005	304.1	382.282	384.007	291.217	378.412
NM_025917	Use1	22.6251	9.94493	8.19206	16.9045	16.6026	27.0634	25.2165	25.225
NM_001001491	Tpm4	64.726	95.3291	115.827	89.8531	65.4005	98.1218	120.081	92.2696
NM_023126	Rab8a	1.75455	6.93673	7.3059	17.0156	13.2394	23.1644	20.5338	19.2496
NM_001113248	Sin3b	6.29833	14.522	11.4199	8.79545	12.4014	16.3939	18.0738	11.7296
NM_053124	Smarca5	10.4359	14.4257	15.8103	15.0368	19.8195	18.0821	19.793	13.7369
NM_027554	Usp38	12.8022	13.2094	6.25355	12.1168	15.2861	51.6875	16.7884	12.7851
NM_001297593	Inpp4b	42.0566	9.94267	13.237	19.9422	16.2876	13.65	10.6163	18.3357
NM_145600	Zfp330	18.7675	16.6527	25.4414	15.6293	12.8248	14.1377	15.1555	17.836
NM_027179	Tecr	32.3608	9.21552	30.2807	18.4111	37.578	39.3727	51.7959	33.7799
NM_134118	Tecr	4.58513	1.30554	4.29014	8.13295	19.4278	22.195	13.8005	13.0413
NM_001308227	Dnajb1	25.5588	35.5488	25.4447	31.0465	14.0921	30.0269	22.2529	23.7288
NM_013641	Ptger1	5.54537	12.2753	6.24748	11.2125	18.562	14.6567	14.9309	16.7156
NM_001163030	Adgre5	13.4878	40.4294	39.0053	32.2517	24.8582	41.7515	15.7063	29.5871
NM_011925	Adgre5	8.44534	7.1521	21.8375	30.1255	14.6553	42.0154	29.9452	30.4591
NM_016671	Il27ra	20.4543	23.1465	14.6049	18.5015	20.4739	18.5795	17.6296	15.4017
NM_001007571	D8Ertd738e	10.2168	31.0646	15.1694	19.5932	43.4588	48.9595	38.2424	38.221
NM_010499	Ier2	29.0095	20.5686	13.0267	23.7143	14.8699	19.6892	27.3419	31.2002
NM_007591	Calr	40.3482	33.3033	17.5095	32.7265	33.1179	42.0592	47.6276	39.0836
NM_008416	Junb	43.6634	26.4988	30.8572	48.6358	94.5901	72.3192	99.0805	66.5729
NM_019652	Asna1	4.42338	1.46724	18.9476	12.8353	11.6914	11.1039	19.4918	14.1728
NM_026760	2310036O22Rik	17.4553	19.0719	7.87152	19.458	25.5646	22.7682	28.3906	29.3679
NM_001001493	Wdr83os	8.49032	8.40897	26.5937	35.4994	30.9041	44.7303	53.4517	29.2655
NM_010764	Man2b1	4.38865	6.22047	8.35665	11.5177	15.6059	15.6781	17.6355	17.0932
NM_019794	Dnaja2	3.97062	12.0941	16.6629	15.471	13.7768	15.2228	19.2972	15.517
NM_030563	N4bp1	3.51675	2.89398	6.84811	6.40401	10.7079	11.6794	31.374	14.5827
NM_001282000	Rbl2	34.5077	21.3209	17.4797	13.6136	23.8152	28.1577	32.3038	21.0999
NM_024269	Arl2bp	5.02842	10.8437	14.4714	7.044	11.3077	17.2956	15.2869	10.6508
NM_011332	Ccl17	1.59258	4.18128	0.294827	0.361427	74.3129	46.0065	130.95	142.302
NM_010325	Got2	8.64692	7.23257	5.10521	5.77183	11.4203	21.4506	22.8303	14.3509
NM_019662	Rrad	40.1713	2.21946	7.07191	10.8515	23.8705	17.0204	18.0008	17.2866
NM_013477	Atp6v0d1	12.2446	21.8423	8.54389	11.9155	19.7116	20.2186	11.4888	10.1329
NM_181322	Ctcf	8.04292	12.8148	9.20952	13.7937	13.5837	23.6957	21.426	14.5578
NM_010901	Nfatc3	20.7459	46.8101	48.6952	33.1496	24.7154	51.5192	40.1804	33.9211
NM_011801	Cfdp1	12.436	21.7379	10.9966	10.8778	18.2268	20.0501	18.7893	10.5583
NM_001025577	Maf	22.9421	21.5393	32.239	26.5132	29.8452	39.9358	45.2209	40.8591
NM_001163262	Cmip	12.8108	6.53325	4.74798	22.9858	14.8848	20.2315	25.1456	25.727
NM_024219	Hsbp1	12.9551	12.4023	14.959	14.5339	16.4549	26.4882	26.8945	21.2438
NM_028071	Cotl1	39.0501	29.9065	28.1076	16.4675	36.7293	52.7054	54.4737	28.8832
NM_001293559	Cox4i1	14.2735	34.2984	42.4286	39.2132	59.1784	65.788	76.3467	62.5465
NM_026160	Map1lc3b	17.3527	30.7185	20.8752	29.4999	29.9488	34.2638	35.1722	42.5949
NM_001033142	Rnf166	5.471	21.4643	13.1454	16.879	35.0948	29.3408	21.6937	19.4108
NM_009698	Aprt	2.36312	3.61794	1.31242	7.23236	18.3036	11.9466	21.8789	13.9069
NM_001081379	Ankrd11	20.1577	22.3727	21.2835	22.47	18.2487	19.3521	17.9224	19.9839
NR_037865	Ankrd11	11.585	12.849	12.2237	13.1991	10.9086	11.6229	11.1656	14.2498
NM_016738	Rpl13	238.535	266.858	146.022	267.097	375.153	397.265	323.754	350.458
NM_001164598	Irf2bp2	100.316	64.2141	46.7446	69.7515	131.804	109.725	62.1063	68.8957
NM_008737	Nrp1	9.33064	4.05464	9.26652	19.2034	17.5482	16.1781	19.1556	17.2178
NM_010578	Itgb1	5.89606	87.1705	38.4031	42.2512	28.6528	93.3734	50.1406	54.2324
NM_007609	Casp4	7.43373	18.5545	14.4925	8.36818	14.3555	25.0582	17.3097	14.6354
NM_029775	Dcun1d5	9.5848	11.7503	32.9958	5.85584	14.1987	22.0661	15.8338	11.8863
NM_133739	Tmem123	29.2292	39.2465	49.308	47.419	50.315	48.9664	64.0131	52.4836
NM_007464	Birc3	49.9911	24.3327	29.1295	44.4826	42.6107	50.8358	49.9135	41.3339
NM_030261	Sesn3	3.14524	9.10719	3.03129	11.5601	14.5711	14.2407	11.4889	14.4464
NM_023153	Cwc15	4.47071	28.8157	5.10837	17.5775	16.0445	22.1198	22.0432	16.6715
NM_133214	Smco4	8.93296	28.2502	20.8469	19.7428	27.2191	100.661	64.893	42.0744
NM_001310746	Ubl5	38.137	29.4401	35.9691	33.4189	28.9556	27.9654	28.2808	31.2309
NM_016876	Eif3g	12.9501	8.0736	6.88177	20.774	21.6464	21.6407	26.4813	15.7321
NM_023167	Mrpl4	1.57685	6.35774	2.17833	11.4446	10.8267	18.9482	15.3323	22.9083
NM_010493	Icam1	8.17949	14.6198	34.0188	14.0471	12.968	21.9915	42.3749	16.4378
NM_027911	Raver1	18.2067	22.7284	8.62855	26.613	24.4497	42.5599	47.9589	30.7809
NM_016742	Cdc37	7.81866	5.06066	10.6231	10.7302	13.1875	20.45	17.8565	13.4426
NM_008026	Fli1	28.9996	29.3353	32.8299	21.8582	25.6831	35.8996	30.704	26.2742
NM_001038642	Ets1	31.9527	86.8446	53.3439	57.4268	26.357	52.9155	34.3035	50.0799
NM_011808	Ets1	17.4074	36.3411	24.1826	66.8062	59.1073	66.3032	77.1509	70.2327
NM_026130	Srpr	5.01037	13.8294	26.5739	18.0907	14.1206	16.658	16.5224	16.302
NM_008408	Stt3a	5.98813	5.35732	8.84972	8.13787	16.3481	19.2462	20.0391	12.105
NM_031165	Hspa8	203.787	190.154	190.674	230.666	309.889	387.475	390.115	282.448
NM_176860	Ubash3b	17.3694	3.96031	14.6105	19.8368	24.8358	27.9886	41.8021	21.0491
NM_009382	Thy1	69.9257	92.5905	40.5274	82.3247	79.9153	256.98	132.937	137.288
NM_007619	Cbl	16.5674	22.7557	17.2122	31.5723	16.9768	22.5142	26.0746	28.7747
NM_010436	H2afx	2.08345	14.3778	5.8119	15.8006	15.7776	63.304	50.0236	24.9676
NM_024266	Rps25	103.916	115.75	107.194	175.527	254.658	303.873	243.256	242.732
NM_007841	Ddx6	10.7087	17.4423	15.5859	19.0945	15.9293	20.2877	17.6101	18.9105
NM_181324	Ddx6	8.92293	14.1856	12.6582	15.8481	12.9485	16.7063	15.0134	15.7857
NM_145985	Arcn1	14.112	16.8852	10.6729	14.0338	12.4551	19.567	18.6589	11.8772
NM_001081049	Kmt2a	24.1756	27.1444	14.9261	26.2872	25.5608	25.8014	18.6716	22.9586
NM_013795	Atp5l	35.5371	22.8147	25.5522	20.1242	36.3644	53.3484	67.6071	36.2903
NM_008775	Pafah1b2	9.5865	7.74185	7.85516	11.7333	12.6699	15.3337	12.9397	11.1045
NM_024233	Rexo2	35.8369	25.0025	19.7825	21.0831	22.9161	42.9521	30.4357	21.8587
NM_011220	Pts	12.708	13.6717	7.33813	15.4726	13.6707	14.7578	18.7794	15.9101
NM_025848	Sdhd	1.03517	2.57929	4.75654	10.1613	15.6753	21.7936	33.3197	24.9291
NM_001104616	Rdx	15.9146	10.8256	12.3934	11.1582	16.8042	20.8671	19.3556	15.4521
NM_011966	Psma4	11.001	29.532	36.6408	20.316	20.5452	36.2463	30.1477	21.2832
NM_145615	Etfa	13.3029	5.44758	9.21252	5.11204	10.4754	17.8235	15.6251	11.8453
NM_025417	Commd4	0.641589	3.80235	6.86593	8.88931	18.2644	10.0506	18.8439	12.9785
NM_007747	Cox5a	10.0056	10.8888	19.0156	7.01829	16.4973	30.6742	24.9427	16.9784
NM_019927	Arih1	23.8992	18.7352	24.201	17.8536	21.8713	19.4867	18.4778	17.7777
NM_011099	Pkm	11.216	16.8449	13.7802	21.7877	31.1479	43.7574	46.8412	35.7039
NM_018853	Rplp1	378.938	275.425	195.416	166.663	389.439	326.747	256.094	250.366
NM_009672	Anp32a	31.7029	38.9024	46.1794	32.8187	50.6178	64.8136	68.4903	47.6026
NR_003965	Gm10653	6.26914	10.6834	8.58487	18.1705	22.7124	28.4879	28.9382	23.045
NM_024212	Rpl4	254.189	320.976	240.437	284.987	352.759	407.211	325.876	283.041
NM_183316	Snapc5	0.627474	2.8922	6.20634	12.1013	16.2422	19.4548	21.4666	20.7572
NM_001162917	Dennd4a	19.2213	10.0882	13.7271	11.79	16.6547	16.8997	18.4049	12.1862
NM_021345	Hacd3	11.0198	6.81213	14.2133	11.0507	25.6491	32.3444	43.9889	19.0895
NM_028906	Dpp8	5.79917	7.61483	9.93519	8.63468	12.9726	10.6282	11.7859	11.6257
NM_011149	Ppib	10.3317	7.07954	5.04626	20.889	48.3725	40.4578	38.5866	34.2534
NM_026635	Fam96a	1.34743	5.76563	5.54319	5.48573	10.3898	12.9546	12.4844	10.9819
NM_173413	Rab8b	26.871	31.2348	39.4667	28.8573	36.8323	64.6679	56.0755	32.8864
NM_026467	Rps27l	6.76245	5.33325	14.4394	9.91065	11.7862	25.575	26.7837	18.9804
NM_013646	Rora	35.2223	14.4608	12.688	7.67625	43.8719	34.8482	29.8118	15.0254
NM_001289916	Rora	37.5507	15.0297	13.3273	13.2482	53.2862	38.4721	33.9798	16.9774
NM_007585	Anxa2	3.92214	18.5628	26.6171	9.50308	17.9709	44.1763	23.5939	20.8865
NM_025690	Sltm	19.9693	21.1413	23.9138	16.6096	18.609	18.3647	14.8914	15.7472
NM_001164793	Polr2m	11.7533	8.13119	16.1041	9.56945	16.7621	20.4968	20.65	13.6854
NM_001033536	Rfx7	55.7469	17.6757	17.0925	18.5376	26.8701	21.1437	14.3952	13.6346
NM_016963	Tmod3	16.6923	24.7541	15.3862	21.3346	21.9487	29.3075	24.2836	22.2732
NM_134255	Elovl5	111.552	58.6961	62.6107	64.5584	161.208	105.923	93.3804	64.218
NM_010106	Eef1a1	633.476	620.992	488.031	603.645	1028.59	1131.06	894.567	743.525
NM_009945	Cox7a2	12.666	17.48	9.74765	16.3669	17.3796	18.7567	24.424	12.3292
NM_011851	Nt5e	1.89117	5.50422	6.90682	15.5157	12.6356	21.2042	25.5008	18.8347
NM_019666	Syncrip	7.25529	8.82409	23.9767	9.61899	14.5903	13.7291	12.9179	10.1697
NR_040721	Snhg5	24.1453	30.5338	24.6053	40.7539	22.2662	27.8024	33.9943	49.9058
NM_007536	Bcl2a1d	27.1616	36.9415	7.94497	8.77684	64.0745	92.565	45.02	24.413
NM_007534	Bcl2a1b	31.2559	62.9522	36.087	32.3914	21.8471	139.918	78.2767	37.733
NM_007502	Atp1b3	30.3914	225.11	160.59	147.32	27.7055	118.601	104.981	133.921
NM_011279	Rnf7	7.56103	7.68435	7.33693	7.46996	10.0614	11.6614	12.0357	10.2417
NM_015827	Copb2	18.3877	9.58994	12.1927	10.6837	12.1104	22.5009	19.5602	16.2098
NM_001100451	Msl2	12.3333	28.9768	15.3721	16.0929	11.2211	11.3178	13.2832	14.5172
NM_181394	Anapc13	11.9544	7.93312	0.30952	4.09795	41.5152	32.8519	17.3863	17.6147
NM_001134427	Cdv3	7.21157	16.1207	9.88763	12.5748	15.1203	11.1087	14.2994	14.5383
NM_001324533	Rpl29	107.83	118.685	75.9378	190.934	177.18	249.916	245.61	251.774
NM_178907	Mapkapk3	26.5679	3.16559	1.60614	2.96305	21.4013	24.1973	18.9902	11.7358
NM_009895	Cish	17.167	0.1556	5.34046	8.6806	34.6504	27.1172	35.5368	19.336
NM_008138	Gnai2	11.492	57.4015	56.9641	70.3646	86.4927	165.44	128.087	115.363
NM_148930	Rbm5	15.4352	26.8331	29.9122	28.1983	22.819	21.4208	21.1227	27.1185
NM_001313962	Rhoa	67.1821	48.3041	65.1614	59.4581	91.3719	105.392	96.0511	72.5453
NM_001329527	Gpx1	0.100747	0.134069	0.265262	2.19441	10.1526	20.2482	11.0058	13.5778
NM_001329528	Gpx1	10.9071	21.9406	14.4093	21.8426	21.1108	15.0782	38.5077	18.9342
NM_008160	Gpx1	0.684213	0.105518	0.342629	3.53262	15.3019	22.0548	15.7004	21.057
NM_001284332	Shisa5	86.5715	92.0236	60.8025	96.7531	89.8878	86.7709	93.2082	111.602
NM_025858	Shisa5	48.6518	50.9533	35.8504	57.6965	51.7492	49.6014	64.3418	73.4759
NM_026381	Shisa5	30.0406	50.7241	96.0265	208.864	165.548	241.034	249.312	208.153
NM_183250	Tma7	14.9656	30.6903	34.1383	21.2896	36.5172	39.3632	38.0509	26.8386
NM_001205332	Map4	34.0982	11.3737	15.3782	11.5064	17.5686	20.1854	19.2339	12.8248
NR_105744	Mir6236	253.867	378.722	328.133	3634.99	1440.13	766.948	1444.98	3583.92
NM_001081340	Setd2	9.81157	13.2911	24.0923	13.082	11.0644	10.5895	12.3196	11.6737
NM_009916	Ccr4	7.27557	31.4961	27.5315	53.859	47.8301	146.026	122.479	96.212
NM_026036	Cmtm6	14.8305	9.14622	12.6435	13.8158	18.2324	24.1365	15.7925	13.3764
NM_009371	Tgfbr2	5.41339	17.3369	8.11591	7.77438	20.2506	21.6321	13.8962	10.089
NM_153287	Csrnp1	49.2083	9.98117	8.63451	18.6784	28.0376	26.3726	31.4293	25.3345
NM_011029	Rpsa	72.2199	93.5985	62.5245	167.491	173.132	274.921	216.61	191.982
NM_025974	Rpl14	110.316	101.193	37.9751	66.5161	81.3388	108.224	97.1352	92.686
NM_001165902	Ctnnb1	44.1558	17.5736	21.0391	29.5406	40.0931	32.8234	38.1077	28.0256
NM_010918	Nktr	24.9083	21.8555	23.6794	16.1714	17.6953	16.8625	12.2067	13.2934
NM_153168	Lars2	1312.2	1299.59	775.393	1057.37	766.592	590.572	832.812	1086.51
NM_009915	Ccr2	80.7343	10.1801	17.9732	14.0371	37.3638	18.0764	27.0619	28.2634
NM_019755	Plp2	23.1325	15.8052	15.1032	10.7573	37.4958	50.8318	45.1719	22.8618
NM_001166409	Rbm3	17.1595	21.3738	15.4109	28.432	33.8112	45.9428	44.0138	30.2266
NM_001166410	Rbm3	15.4525	17.8362	15.3312	25.3571	31.9574	39.2951	37.5044	25.0103
NM_001166411	Rbm3	15.2666	16.9745	14.9411	26.248	31.3228	39.122	39.7361	28.3145
NM_001293658	Rbm3	17.3811	22.465	15.8132	27.5323	34.4758	46.1567	41.5051	26.6971
NM_009481	Usp9x	16.687	16.2276	17.5537	16.9799	17.3229	16.0189	17.2297	14.3044
NM_010028	Ddx3x	67.8145	29.1782	33.8816	33.0976	51.8437	46.2745	48.9638	33.2798
NM_019435	Ndufb11	12.5355	12.0817	16.4924	6.96933	11.0691	14.6081	18.9881	15.6373
NM_001009947	Dock11	8.54355	13.1469	15.4648	14.1555	10.6291	15.2434	10.8164	12.3212
NM_007451	Slc25a5	17.5806	36.831	21.0441	33.4044	36.8088	62.7114	53.4387	38.7149
NM_026055	Rpl39	181.979	289.35	220.846	285.699	337.56	346.205	392.65	429.251
NM_019443	Ndufa1	2.87113	10.6096	0.61477	10.551	17.4689	15.6097	23.1531	12.3885
NM_001313749	Sash3	8.41885	22.224	4.37269	12.9494	12.4168	17.8528	15.8882	14.6274
NM_028773	Sash3	8.9121	22.4994	4.6198	12.1878	12.5699	17.0008	15.8888	14.5099
NM_019680	Elf4	23.9226	29.348	38.9198	30.665	26.5566	50.8072	44.2444	39.0304
NM_172413	Rap2c	21.9394	23.3722	28.8066	19.1757	47.6621	38.7013	40.0557	30.2951
NM_013556	Hprt	11.542	17.0449	8.68729	12.5711	11.9198	31.999	26.9259	15.037
NM_029371	Htatsf1	15.7445	11.6947	12.5914	8.44211	14.9577	15.5288	11.7538	10.4883
NM_152801	Arhgef6	51.9603	28.886	18.4244	22.932	36.7965	33.4239	22.2718	17.7802
NM_012060	Bcap31	11.7712	11.2036	6.04988	15.5576	15.5703	13.5741	19.4437	19.3656
NM_008323	Idh3g	7.58518	6.47829	14.5545	12.7212	16.1224	18.5133	22.95	17.0647
NM_008224	Hcfc1	8.46824	16.0269	12.4484	13.475	11.2507	18.2238	20.1136	12.5203
NM_007927	Emd	44.5786	20.8961	18.2997	18.0022	24.8589	34.6021	43.3548	27.3472
NM_052835	Rpl10	206.062	287.241	183.438	244.961	381.491	396.975	383.244	346.573
NM_018794	Atp6ap1	27.4544	21.7181	26.3645	22.417	25.3049	21.3029	24.584	21.0434
NM_010273	Gdi1	31.7457	12.6496	17.3765	40.0134	36.3544	34.9095	24.5063	44.3392
NM_012010	Eif2s3x	9.78444	9.84639	11.9419	10.3656	18.1147	20.6087	20.3878	12.8693
NM_010833	Msn	117.965	208.566	140.879	244.31	247.023	342.991	248.031	251.459
NM_008784	Igbp1	9.03247	10.1835	11.0145	10.4723	17.6044	14.3022	13.1057	15.5281
NM_001110310	Snx12	17.9844	5.81327	5.91627	14.666	14.9021	16.7603	20.1995	21.4277
NM_001308535	Il2rg	148.221	106.924	202.386	41.1728	98.398	114.69	108.382	77.9194
NM_013563	Il2rg	108.755	69.0547	26.9517	136.232	217.408	170.26	133.655	137.881
NM_001252518	Nono	14.4142	21.6547	22.0508	15.3875	18.8491	23.586	25.0064	20.1619
NM_023144	Nono	15.5095	26.194	21.2545	17.9878	19.9528	29.7618	28.8386	22.7378
NM_009094	Rps4x	254.878	267.275	163.208	262.196	302.426	311.08	319.327	279.198
NM_009530	Atrx	33.6782	34.2856	30.2495	27.8396	30.0894	29.1163	30.0376	25.917
NM_025379	Cox7b	10.9887	20.7719	19.2769	13.3093	13.2626	24.5402	29.1771	22.2494
NM_008828	Pgk1	14.2692	27.8942	17.9358	20.2279	24.3161	40.6317	40.9835	19.6629
NM_172435	P2ry10	48.0687	57.6042	74.2044	59.7023	31.0841	48.6207	48.2407	55.5469
NM_019989	Sh3bgrl	24.1315	21.4655	45.9093	14.4299	14.2757	19.8933	25.526	15.0577
NM_019865	Rpl36a	79.3578	105.784	74.8246	78.2384	118.69	121.66	114.742	97.5528
NR_002883.1	Gm5643	4.16074	8.73609	8.17437	15.2557	12.5961	20.9755	20.4379	13.3461
NM_021523	Huwe1	30.7457	19.0803	17.219	22.8424	19.2696	18.4808	19.1546	19.8537
NM_019710	Smc1a	19.8246	26.7025	24.1626	18.1362	18.8391	25.5591	23.3449	21.5997
NM_009121	Sat1	19.6127	12.5781	34.7615	26.3058	25.4903	26.2788	25.813	28.19
NM_021278	Tmsb4x	655.377	652.792	682.65	655.436	1209.47	1400.41	1330.06	1078.18
NM_012011	Eif2s3y	14.6272	17.8668	12.279	10.9693	15.4772	15.223	15.1345	13.5868

## Sheet: r2
Supplemental Table 2: Gene expression of FACS purified IL-33 treated immune cell types (Related to Figure 1)
Transcript ID	Gene Name	ILC2 (PBS)	Th2 (PSB)	G3+ Treg (PBS)	G3- Treg (PBS)	ILC2 (IL33)	Th2 (IL33)	G3+ Treg (IL33)	G3- Treg (IL33)
NM_033563	Klf7	62.4967	5.1361	10.2275	9.99189	21.9515	10.91	8.31893	13.0536
NM_001122676	Zcchc2	16.3497	10.2237	4.69553	11.5702	10.6538	10.4331	9.77217	10.5515
NM_010118	Egr2	0.600958	5.07019	0.0807024	7.89433	24.1962	16.8589	8.60185	10.3156
NM_001170935	Plppr3	31.6911	30.2546	22.927	16.8719	14.9611	12.2063	7.55255	11.4663
NM_025650	Uqcr11	0	0.890838	5.73492	7.06086	12.4028	12.741	9.80425	14.7395
NM_001077496	Evi2b	22.4313	26.8604	43.1328	9.68582	11.9505	13.4803	9.28408	12.4203
NM_172261	Ppp1r9b	14.1393	8.89236	6.1188	12.295	16.1231	16.4603	9.05572	10.4344
NM_001177899	Skap1	3.01724	11.0537	6.18943	8.1656	10.181	13.9693	8.05334	10.5016
NM_019650	Gosr2	12.9982	6.71318	11.3565	11.4503	11.5079	18.8673	9.6914	11.4752
NM_008558	Max	3.63546	12.7568	9.50635	14.3921	11.3801	12.921	9.92684	15.1664
NM_001113550	4833420G17Rik	6.2562	7.19792	2.98027	12.6056	11.0821	10.6054	7.92007	11.1062
NM_001271418	Ly6a	8.82328	14.9392	3.81858	7.27723	18.7209	22.5908	7.59287	14.5098
NM_024258	Usp16	4.28069	4.62491	11.6069	9.51738	10.4215	10.9991	9.93602	10.5943
NM_153551	Dennd1c	6.81883	10.1479	8.60595	11.2746	16.468	13.0796	8.94553	13.7673
NM_026616	Rnaseh2c	5.83421	10.0609	5.04354	5.09419	15.8118	10.4532	8.40551	16.6306
NM_026306	Trmt112	4.07746	8.16161	2.52442	16.2501	18.9481	19.872	9.76397	19.7515
NM_001276704	Nxf1	9.93961	9.12424	5.53913	12.6557	13.1902	14.8538	7.82489	13.508
NM_172663	Epc2	10.2331	13.3984	6.62426	13.2939	11.3778	10.3905	9.33687	10.1873
NM_010163	Ext2	0.712804	1.894	3.20219	7.26567	12.9356	10.2692	3.55728	10.9356
NM_001291155	Tomm34	17.7851	9.09794	11.9372	12.4509	10.1896	13.3979	8.02776	11.9091
NM_080793	Setd7	10.9913	10.0745	8.08245	12.0933	10.7547	10.7388	9.10931	11.5172
NM_031248	Lamtor2	0.238933	0.045348	0.265396	4.88022	10.5729	16.1104	6.15087	12.4145
NM_133854	Snapin	13.7902	15.1434	18.3221	14.1221	12.1898	13.4487	9.77944	11.5791
NR_028574	Snhg8	17.8142	10.9182	9.81316	8.65479	18.2606	18.2107	9.97836	20.9349
NM_001081383	Kmt2c	27.9885	19.6443	19.7834	14.0344	13.9533	12.1604	9.38203	10.8023
NM_025438	Rsrc2	5.5195	9.58951	12.3558	13.8027	15.6756	14.5942	9.44353	12.0711
NM_001199083	Wnk1	12.4963	5.6968	7.73146	15.5846	11.5089	10.4634	9.63865	10.2073
NM_001163029	Adgre5	13.5336	12.0518	2.98161	15.3156	20.6445	13.3501	8.42756	13.2722
NM_001163031	Adgre5	14.9841	13.2215	3.29665	16.3337	21.2529	14.0237	8.90632	13.9304
NM_018748	Golga4	10.3405	12.0908	6.89767	10.8841	11.3049	10.4134	8.43015	11.095

## Sheet: r3
Supplemental Table 2: Gene expression of FACS purified IL-33 treated immune cell types (Related to Figure 1)
Transcript ID	Gene Name	ILC2 (PBS)	Th2 (PSB)	G3+ Treg (PBS)	G3- Treg (PBS)	ILC2 (IL33)	Th2 (IL33)	G3+ Treg (IL33)	G3- Treg (IL33)
NM_001033126	Cd27	1.86315	28.7217	24.4872	89.6827	11.0119	6.72729	61.1716	86.6292
NM_020509	Retnla	0.136977	0.216502	1.09812	1.86395	11.3873	6.86055	44.8214	71.657
NM_001289915	Cd83	1.76081	3.37468	12.3731	9.59774	12.8667	7.10748	29.8971	13.7623
NM_010185	Fcer1g	55.5157	6.29634	108.09	7.30027	14.8712	5.34426	27.2148	32.2446
NM_001164804	Coro2a	67.217	11.2251	16.87	4.7035	19.0927	6.82047	24.3084	15.0763
NM_009140	Cxcl2	191.18	10.8309	34.2813	3.01233	52.5145	4.39363	23.8776	21.5852
NM_010382	H2-Eb1	0.30654	1.98586	17.4178	5.02478	21.9775	5.67956	23.2584	30.3326
NM_023326	Bmyc	2.43337	3.57154	0.240255	9.97188	11.227	7.21133	20.1664	17.266
NM_001024206	Trappc1	1.89996	12.9642	15.3236	8.12203	20.6236	9.64556	19.6636	11.8855
NM_052994	Spock2	6.80268	7.26875	0.412883	3.97917	18.5264	9.23602	19.4706	13.4634
NM_026644	Agpat4	9.33943	13.9491	19.5797	9.11412	11.6694	8.87202	18.3398	14.5756
NR_045893	Snhg15	25.3215	5.96048	0.764381	8.38313	19.7673	8.43663	16.9784	15.2473
NM_007644	Scarb2	8.00855	13.6846	14.9957	9.33731	11.3999	9.76965	15.2753	13.0565
NM_026919	Tmem258	1.21919	0.955437	15.0275	1.75287	17.7276	9.15925	14.4767	16.5697
NM_010261	Rabac1	10.1349	3.58073	3.72358	7.55227	13.047	7.30971	14.2334	13.848
NM_010498	Ids	18.7723	18.6964	17.8708	10.7875	11.4114	9.77359	13.6537	10.4585
NM_010591	Jun	26.8088	7.88104	6.30826	16.9544	39.5377	6.90022	13.333	19.2255
NM_023598	Arid5b	10.6748	5.91741	13.5164	13.6829	15.8403	8.02339	13.327	12.3842
NM_025797	Cyb5a	6.7168	11.201	35.0021	16.3345	11.0398	9.86621	13.2344	19.9435
NM_001012766	Ear12	6.59499e-10	0.826772	14.4148	1.15188	11.7046	5.84932	12.5064	15.4926
NM_017388	Ear3	6.59499e-10	0.826772	14.4148	1.15188	11.7046	5.84932	12.5064	15.4926
NM_001276445	Tlr1	0.120053	1.88025	5.90032	12.6699	10.3308	3.55172	12.3252	14.2922
NM_001297596	Inpp4b	27.6429	15.4994	7.72905	16.1137	12.834	9.96549	12.2955	12.6568
NM_001081019	Gm12657	1.47899	2.1036	2.88141	6.76077	14.511	9.47702	12.0012	10.3803
NM_009497	Vamp2	7.09263	22.6989	8.04156	9.99508	11.9525	7.26545	11.7453	12.5135
NM_008548	Man1a	12.1118	17.2247	8.81943	8.24356	12.1098	8.44597	11.3957	10.5833
NR_110348	Sytl2	7.68718	5.52202	11.3801	5.54918	12.0139	8.23433	11.0252	11.1653
NM_011594	Timp2	5.41467	6.18389	6.33164	5.4441	10.0165	7.60522	10.7557	11.289
NM_008720	Npc1	10.5186	5.21863	8.00253	5.05497	10.6352	6.6284	10.6151	10.3407
NM_138679	Ash1l	12.8032	16.8343	23.3721	13.6369	10.673	9.55747	10.3332	12.0182
NM_016909	Tsnax	4.00134	12.5082	11.7886	5.2168	10.2553	9.80489	10.2823	11.4999

## Sheet: r4
Supplemental Table 2: Gene expression of FACS purified IL-33 treated immune cell types (Related to Figure 1)
Transcript ID	Gene Name	ILC2 (PBS)	Th2 (PSB)	G3+ Treg (PBS)	G3- Treg (PBS)	ILC2 (IL33)	Th2 (IL33)	G3+ Treg (IL33)	G3- Treg (IL33)
NM_010555	Il1r2	1.45922	0.0770646	9.64043	1.95489	39.2136	13.8028	15.2322	3.01128
NM_010553	Il18rap	7.53801	5.44991	1.99926	2.3179	35.6346	15.5008	12.1321	4.52034
NM_001310549	Nabp1	148.105	38.943	32.891	15.0969	51.6163	41.4906	19.3827	7.14323
NM_175397	Sp110	18.8049	16.543	11.5704	9.76473	10.1273	12.5204	10.4218	7.82698
NM_024197	Ndufa10	5.36018	9.01674	2.42332	9.02197	10.4839	16.5033	12.1934	8.01378
NM_008551	Mapkapk2	4.90818	3.85248	1.33764	4.39236	11.3151	11.6223	16.5125	7.6747
NM_028320	Adipor1	6.20786	4.30977	12.4029	8.83429	10.6671	11.041	10.4805	6.21815
NM_011590	Timm17a	1.50639	7.79352	0.468229	13.9786	11.3574	16.8954	15.7989	7.11507
NM_011273	Xpr1	16.3807	8.75871	12.0089	7.17676	11.6863	11.3719	10.851	7.99228
NM_009230	Soat1	1.86755	6.77502	5.90995	5.4132	11.125	14.1111	12.3753	7.86757
NM_010633	Uhmk1	4.01069	6.58856	5.62788	5.83493	13.9808	17.8274	13.5281	8.77394
NM_008229	Hdac2	12.9946	8.41157	6.07474	8.89934	12.3214	10.9863	12.1757	8.16385
NM_029083	Ddit4	0.597137	1.89016	0.614557	5.92208	14.8068	21.4745	26.2739	9.41827
NM_025554	Polr2e	0.0845925	2.54313	1.45327	7.55627	19.9829	10.2636	13.8683	7.25141
NM_001159591	Csnk1g2	5.87618	3.90252	4.94103	3.16279	10.3233	13.6097	10.7449	9.5826
NM_025551	Ndufa12	7.90374	3.13863	3.87181	4.25761	12.3934	13.8085	20.5526	9.44403
NM_015781	Nap1l1	5.39971	12.0979	13.2152	1.5872	12.866	21.542	17.2978	7.89978
NM_028608	Glipr1	9.90836	15.1408	19.393	6.80124	10.038	16.8734	10.8299	9.86341
NM_025982	Tspan31	1.84572	4.91695	3.01183	7.03467	10.2817	16.6736	14.7502	8.63178
NM_011119	Pa2g4	10.3431	16.9289	10.8629	11.4363	10.5412	20.7146	17.7952	8.19962
NM_011018	Sqstm1	12.229	3.59374	15.7242	10.7421	22.9172	16.3435	12.7633	9.75704
NM_001110500	Canx	5.28241	6.02254	7.22518	5.50105	10.5588	11.2585	11.5089	7.63546
NM_010448	Hnrnpab	19.8306	24.398	9.17724	7.12889	12.4056	21.295	14.0436	9.78147
NM_033565	Aff4	43.9155	11.4885	9.64554	11.8349	37.6697	18.3701	12.268	8.24526
NM_008355	Il13	152.99	1.03059	0.649221	0.616165	322.014	72.1569	15.7873	1.322
NM_009012	Rad50	19.7213	10.5374	11.8172	5.57769	24.6585	18.8705	10.0398	8.39663
NM_001002004	2610507B11Rik	17.6358	13.1364	7.11928	8.37926	21.5732	15.7521	10.9152	9.10541
NM_201406	Pigs	6.68993	7.39968	4.07073	5.31209	16.5254	15.0147	11.9896	9.57272
NM_001159301	Lgals9	8.57234	1.22722	8.97493	13.5629	22.5711	32.2442	34.7112	0.261744
NM_016686	Vezf1	16.425	12.9722	13.1767	9.02202	10.0388	13.9114	11.7489	9.18663
NM_008704	Nme1	7.94005	7.54796	0.593075	3.67464	10.6802	20.4063	14.0321	7.34855
NM_054051	Pip4k2b	29.0621	7.38429	2.83908	6.82254	17.5929	13.5555	14.1253	9.22297
NM_001177303	Rara	7.99061	4.85066	1.43382	3.73757	13.0292	14.3509	15.5315	6.87787
NM_198292	Tex2	9.76576	11.0397	5.9539	10.4771	10.8322	10.9982	14.1948	9.18693
NM_001313975	Prkar1a	6.77875	6.34839	5.40536	7.13255	10.365	11.1851	13.6776	8.44214
NM_021411	Rab37	8.83097	10.741	3.79933	8.71118	25.0447	17.3446	10.1546	8.76725
NM_001113488	40057	3.66357	13.4015	0.81948	4.35893	13.8769	16.1025	18.2677	7.40045
NM_145441	Ubxn2a	8.88348	9.16877	6.13566	8.78804	14.4762	14.9479	12.9564	7.42204
NM_134054	Sptssa	42.8035	20.0044	14.8428	11.1959	34.8884	23.706	16.5456	9.19585
NM_011968	Psma6	4.92431	0.617231	4.40373	3.98952	10.4239	10.3409	17.4771	5.97843
NM_030057	Trappc6b	22.0507	2.61216	15.9943	6.08638	12.5175	10.3611	10.9849	8.99462
NM_028339	Tmx1	15.4881	16.4291	6.49927	5.50229	10.5938	11.3571	14.1426	8.29943
NM_145138	Nek9	9.3185	11.1488	4.56273	7.80011	11.8038	10.12	10.4677	7.13168
NM_031391	Gtf2a1	8.49548	10.6176	6.73862	6.20124	10.4873	12.7707	10.5884	7.50513
NM_028262	Setd3	3.52968	8.25747	8.10072	9.95338	12.0957	13.7463	12.2442	8.46112
NM_027000	Gtpbp4	8.2643	5.94596	5.6914	12.2297	11.1993	13.3421	12.6386	9.74436
NM_001291055	Lgals8	5.17874	2.08399	5.36966	8.89443	10.4644	15.5895	10.5701	9.37631
NM_019583	Il17rb	24.8981	10.3148	1.36026	1.80275	46.3537	20.5859	16.0432	2.52304
NM_001081251	Pbrm1	13.8057	15.4909	7.60785	10.237	10.7264	12.9718	12.7046	9.73636
NM_022023	Gmfb	7.15108	8.29393	12.7102	9.04785	12.1485	13.0495	10.7415	7.26262
NM_019402	Pabpn1	5.59267	6.31096	2.08478	11.338	10.2766	13.5724	10.8121	7.49664
NM_177992	Gmpr2	13.663	6.92623	5.03828	8.85209	13.0088	13.9458	12.6605	9.94475
NM_001162412	Cysltr2	2.69968	0.934333	0.779446	1.95304	27.3103	10.3897	13.6474	2.67848
NM_183031	Gpr183	19.5174	9.73434	4.73029	8.91252	10.056	21.4631	13.98	9.83798
NM_030046	Dnajc21	19.0973	8.84144	11.7119	9.7728	13.3652	10.8978	10.2982	5.32859
NM_011767	Zfr	12.5715	13.3074	10.8864	10.4285	10.6143	12.7133	11.3922	9.13672
NM_001146174	Rangap1	5.08853	5.56238	9.42084	6.38449	10.7518	19.5511	20.7889	9.74824
NM_026666	Ubn1	16.6126	9.06179	9.08932	13.2798	10.3144	12.3245	12.9116	9.8417
NM_011239	Ranbp1	14.5118	12.9468	1.51185	7.16431	11.9216	11.3652	15.9194	8.83823
NM_019827	Gsk3b	8.68527	10.1714	8.64056	10.3595	12.2543	15.2291	13.4208	9.8482
NM_001159395	Nfkbiz	136.985	29.9916	62.9516	26.3772	27.61	17.1882	22.2158	6.60374
NM_001252440	D16Ertd472e	18.3343	9.4561	15.7905	10.2839	11.5614	14.8042	15.0886	9.93957
NR_132106	Mir155hg	4.64491	0.881575	6.3192	2.50052	36.8125	25.7645	14.1784	4.15601
NM_026948	Cuta	9.82169	3.1786	2.43006	4.39306	16.2152	10.7136	19.4811	8.06309
NM_001033279	D17Wsu92e	5.975	16.253	2.0939	13.668	11.589	12.3591	15.2007	9.11613
NM_001109913	Hnrnpm	13.6621	32.3984	34.0567	12.5196	13.0186	18.0052	12.927	5.87193
NM_021337	Skiv2l	8.25366	7.35059	4.4166	9.62318	12.4974	16.5379	14.0223	9.64914
NM_008690	Nfkbie	4.72316	1.89508	4.35923	12.7909	12.3898	10.1143	23.5203	9.65845
NM_008549	Man2a1	16.4758	8.40118	9.58662	6.20468	10.201	13.6215	11.5417	9.95981
NM_144802	Hnrnpll	3.82453	11.7753	5.02652	5.14249	13.4992	14.5874	16.2047	8.25919
NM_010137	Epas1	47.1559	6.03315	40.9149	6.08931	41.5913	14.8931	12.3561	5.80152
NM_026165	Slc25a46	9.42178	4.0283	8.53447	8.25678	12.2603	14.7084	12.4807	9.36546
NM_010771	Matr3	9.86926	6.22445	9.7198	10.7949	12.4697	14.5245	10.9899	9.06646
NM_001276284	Aip	2.21654	9.21415	4.05021	10.6484	10.6823	11.373	12.7754	6.37213
NM_012021	Prdx5	0.0991502	0.413998	5.46986	5.67042	11.1037	19.4449	13.9376	8.87723
NM_008889	Ppp1r14b	11.0785	5.71972	0.137415	3.20548	21.1709	16.4427	14.6331	7.74015
NM_053076	Rtn3	15.0297	12.8882	7.89521	5.39226	15.5599	19.0356	15.247	9.53966
NM_177420	Psat1	6.40776	18.4757	7.61593	3.00183	13.8881	19.3318	25.7007	9.0156
NM_008413	Jak2	10.9703	6.50369	8.83263	7.64163	17.2327	22.3824	13.7326	7.87664
NM_021396	Pdcd1lg2	15.7604	2.24437	1.0724	3.89344	10.1377	12.1105	12.7609	9.95495
NM_144873	Uhrf2	29.784	8.358	19.9527	6.97608	41.7451	29.4146	10.5931	9.28996
NM_008960	Pten	7.36605	8.50721	19.0749	9.75664	10.2748	10.9816	11.041	7.35668
NM_001113408	Ldb1	7.30134	1.59463	15.2766	11.1212	12.1755	12.805	13.2879	9.10003
NM_027976	Acsl5	5.46632	10.0173	8.18382	5.99677	10.9145	15.0337	14.49	7.23938
NM_001033222	Pdzd8	13.2001	9.08987	9.62657	8.20627	10.9862	11.6715	12.954	9.543
NM_029466	Arl5b	13.7244	3.52142	14.2518	8.46977	23.1322	13.287	12.3375	8.54462
NM_138748	Ptpa	1.19781	6.2599	0.725263	6.15847	11.7245	15.4751	15.0724	8.52826
NM_018785	Prpf40a	7.72304	11.4792	12.4725	7.87833	10.7977	14.3211	15.7867	9.99988
NM_018782	Calcrl	32.6997	6.34767	6.49552	3.7993	24.2681	10.3521	10.9362	5.39145
NM_001271431	Cd82	14.4275	3.00955	0.811395	4.02497	23.807	17.7027	17.5603	4.77555
NM_001316755	Cnbd2	49.0507	6.09214	15.8107	5.9632	26.9147	11.9876	14.7447	7.60744
NR_024329	2900097C17Rik	8.59802	13.2181	13.8792	9.01908	12.7843	17.7343	12.5188	9.69757
NM_026499	Srsf6	8.0027	28.7416	6.26791	10.3881	12.4501	15.1628	11.6443	9.37276
NM_011521	Sdc4	18.6899	0.0631553	10.3697	6.6132	34.5668	11.1147	21.4061	9.48227
NM_009425	Tnfsf10	6.05025	1.81738	5.599	2.36189	19.2077	10.2722	12.8595	5.20928
NM_011386	Skil	10.1307	8.57712	5.29663	5.95971	18.6668	17.2456	16.2998	7.76498
NM_172679	4932438A13Rik	15.1888	16.0468	14.6662	10.9629	11.6173	12.6841	10.438	9.6612
NM_025448	Ssr2	0.879361	18.6925	2.04958	5.15976	10.9078	19.1708	12.2465	6.75927
NM_011342	Sec22b	10.7491	8.27457	2.8527	11.0543	10.9876	14.6996	13.8001	9.9059
NM_026774	Lamtor5	9.05804	7.56577	5.74929	12.3529	10.4662	10.8797	17.1399	9.05573
NM_025444	Taf13	4.98782	30.072	4.40868	10.9327	11.8976	13.5417	11.3649	7.38321
NM_008212	Hadh	2.88046	3.83771	1.68096	6.0559	10.7374	13.8099	13.2848	6.79054
NM_024173	Atp6v1g1	10.0014	11.1345	17.4926	7.89131	10.5495	12.4729	13.7834	7.87687
NM_175036	Leprot	14.5709	4.93213	3.80165	12.9718	13.2645	10.6419	10.4591	9.74686
NM_029565	Tmem59	10.4157	9.24056	12.6448	10.0209	19.2166	23.0725	15.2794	9.81766
NM_172698	Efcab14	21.9122	10.4779	6.14974	8.27032	16.3686	12.8121	10.3118	8.62482
NM_013718	Trappc3	3.55741	0.865872	14.5589	7.16302	12.119	18.3609	14.6438	9.51056
NM_016981	Slc9a1	4.11721	5.23945	2.10016	7.2657	13.5667	10.0509	10.5297	9.3512
NM_019732	Runx3	13.1616	12.1424	5.14062	9.11236	17.8466	20.9109	12.3459	9.73311
NM_013885	Clic4	5.6986	2.51673	6.72438	4.44713	19.0793	10.8286	15.3227	8.12981
NM_001160016	Gnb1	4.59587	3.64627	4.91691	6.9123	12.2823	13.2326	11.5045	8.46781
NM_008142	Gnb1	7.74028	6.35422	7.82299	7.96403	14.2886	14.9183	16.776	9.9877
NM_053075	Rheb	15.641	23.1869	6.6132	6.78745	14.1084	11.8918	13.5204	9.48232
NM_001304269	Rnf4	15.7495	6.67013	12.3624	8.46954	11.3672	16.4657	12.6705	6.80473
NM_001081750	Zfp664	7.64454	3.94311	7.02954	6.35819	14.1305	10.6227	10.0233	7.67485
NM_025841	Kdelr2	7.09808	3.03726	12.8605	5.33651	10.9653	13.168	11.9153	8.19376
NM_023516	Hilpda	48.6734	0.997066	1.64787	0.642298	32.0836	11.1938	12.9041	3.56599
NM_011777	Zyx	24.5213	18.8648	6.91328	6.49269	13.9931	15.7397	11.0909	9.97058
NM_024288	Rmnd5a	8.32084	7.4216	20.7257	12.7766	13.2176	11.0154	13.3053	8.56599
NM_145571	Mob1a	5.25153	1.95612	12.3535	6.62628	12.1628	15.0576	12.6182	7.67882
NM_026011	Arl8b	4.01301	6.92444	13.905	9.3902	10.4851	14.2118	12.9341	9.84314
NM_173005	Setd5	12.8841	5.68896	6.88394	10.3105	12.496	12.8222	11.8847	9.1271
NM_175101	Emc3	6.08817	14.1503	8.43614	8.87799	14.6712	13.8342	17.3474	9.65847
NM_011499	Strap	5.95981	8.51045	11.0713	7.23702	11.1461	14.5336	17.2598	9.40683
NM_178803	Aebp2	7.2357	2.24599	6.14033	7.90959	24.0027	20.3894	13.6789	7.87227
NM_001093766	Myadm	29.6209	7.81389	13.5451	4.9093	31.8746	12.6969	13.2871	9.9147
NM_001122766	Sirt2	4.48196	5.52148	4.78181	10.2071	15.9764	15.2923	16.6885	9.56314
NM_001081163	Chsy1	6.68922	2.93288	13.5538	2.66281	25.9466	12.021	13.3624	4.03518
NM_001081454	Furin	23.4675	4.32077	2.94495	2.26408	57.7209	22.8026	12.725	5.46228
NM_021876	Eed	9.10642	13.4245	8.88893	7.85866	11.0281	16.7736	16.2304	8.56108
NM_033370	Copb1	9.75387	16.122	7.10086	9.41477	10.4867	13.0523	11.0129	9.18237
NM_001253872	Itgal	9.44571	9.72852	7.96225	8.48626	11.5206	15.8954	11.1025	7.64614
NM_001253873	Itgal	9.60035	9.91536	8.09465	8.21424	11.2954	15.8982	10.7474	7.40322
NM_001253874	Itgal	9.6024	10.0253	8.22649	8.48574	11.0178	15.8982	11.1019	7.52393
NM_008400	Itgal	9.75706	10.2135	8.35912	8.21371	10.801	15.901	10.7469	7.28126
NM_199308	Mast3	11.823	2.86866	11.4535	8.07114	13.3926	13.7681	11.4444	9.22615
NM_011563	Prdx2	4.56288	0.891761	1.82396	6.4806	16.2832	17.8575	17.4623	6.2165
NM_011787	Amfr	8.7263	7.98354	2.52019	7.96606	13.8547	11.4177	11.283	9.50987
NM_026623	Nudt21	3.45375	5.10416	12.7534	9.65058	10.3013	12.9819	11.8131	8.16873
NM_001161456	Cbfb	9.10993	4.90291	8.91857	11.0112	15.7009	14.2762	15.7061	9.96568
NM_133953	Sf3b3	6.74378	6.92064	3.43103	9.1347	10.5695	11.7767	12.7123	7.88741
NM_007916	Ddx19a	11.6301	9.01256	6.85704	8.40534	10.7656	11.7463	13.2058	8.85768
NM_009149	Glg1	7.86151	7.48709	7.30946	13.5919	11.2525	14.216	10.2097	9.08877
NM_009807	Casp1	2.17541	5.16847	6.15979	3.80633	10.9493	14.3158	11.4233	7.71675
NM_028013	Endod1	2.28911	1.87107	6.24922	2.44017	10.9903	16.5206	11.0827	5.65193
NM_007915	Ei24	3.29282	2.83737	6.77381	7.43433	13.0719	15.4278	13.7009	8.33417
NM_145617	Herc1	10.8289	7.8377	6.20723	9.57218	12.131	11.568	10.9121	8.52556
NM_181072	Myo1e	6.62784	2.30937	9.5275	2.46925	17.3668	11.4743	16.7266	9.11642
NM_133718	Tmem30a	11.3599	6.57247	13.1253	8.40405	18.5508	10.9239	13.6491	8.29672
NM_146003	Senp6	8.35997	9.75801	9.21175	9.06956	17.7054	14.3794	11.4057	9.09214
NM_001160379	Fam46a	21.3576	4.19559	12.1575	7.00576	31.1093	10.0699	16.2127	7.66395
NM_018763	Chst2	7.17179	10.6279	2.59453	4.03682	16.5978	21.7875	10.5792	6.66452
NM_001316691	Mapkapk3	8.10415e-12	2.54955	0.873939	2.52896	19.1422	14.6193	10.8628	4.06956
NM_028312	Ccdc12	6.04466	13.278	5.07597	9.79457	11.3959	10.8012	13.2558	7.76778
NM_007720	Ccr8	100.848	2.66553	20.2317	8.72392	134.149	31.8526	54.7474	9.73916
NM_030712	Cxcr6	95.8276	15.2517	2.17478	1.31784	99.8014	55.2448	18.8097	3.48553
NM_011276	Rlim	9.03039	11.4545	6.41017	9.21997	11.8565	14.5249	11.8965	9.39233
NM_016763	Hsd17b10	27.5932	6.33841	5.96072	8.9726	11.4636	13.1746	12.6818	7.83504
NM_009214	Sms	6.70735	12.6965	6.86687	6.79605	13.6218	14.2891	11.5447	7.07503
NM_148945	Rps6ka3	23.9282	15.5893	11.7538	10.1752	16.8444	15.9202	11.5239	9.96925
NM_008810	Pdha1	7.91894	13.1708	8.26092	9.81667	14.5256	15.9559	10.4294	9.71517
NM_009031	Rbbp7	8.03587	10.1826	13.3441	9.12089	16.2056	23.2193	17.4742	9.34033

## Sheet: r5
Supplemental Table 2: Gene expression of FACS purified IL-33 treated immune cell types (Related to Figure 1)
Transcript ID	Gene Name	ILC2 (PBS)	Th2 (PSB)	G3+ Treg (PBS)	G3- Treg (PBS)	ILC2 (IL33)	Th2 (IL33)	G3+ Treg (IL33)	G3- Treg (IL33)
NM_178601	Imp4	3.64735	9.71733	3.76213	8.37828	8.68915	13.9817	11.1576	12.2587
NM_001289612	Zap70	9.24495	7.26666	3.21587	2.7199	4.55015	10.4333	12.5968	10.1395
NM_007642	Cd28	1.22067	144.194	73.3249	83.0968	1.20624	162.36	84.6051	73.7155
NM_016716	Cul3	9.85772	10.1618	12.6882	11.6829	9.19214	15.3589	13.509	12.1609
NM_175291	Dock10	12.3042	13.0759	12.5505	9.43795	7.28307	12.564	11.4242	10.7825
NM_011650	Tsn	9.36586	14.9279	18.6995	9.69345	8.59579	15.6716	16.096	12.026
NM_008567	Mcm6	3.9041	23.1437	13.402	6.10986	8.69754	21.2913	28.2311	15.1666
NM_009227	Snrpe	7.6257	4.84191	4.1068	8.68454	7.7345	13.7251	15.1693	15.2554
NM_001039472	Kif21b	6.83725	20.916	11.5053	31.3848	8.01972	17.7416	15.9481	21.5345
NM_001164059	Sell	4.92516	56.8895	105.083	61.011	0.796893	17.1952	24.9106	49.2797
NM_001113391	Cd247	2.49324	34.3789	3.42562	22.1669	0.923293	66.6389	36.986	32.0242
NM_013730	Slamf1	0.0380666	9.52711	11.4445	16.7153	0.138376	10.2952	10.3669	15.5309
NM_030710	Slamf6	0.0211892	30.2506	24.1888	23.1178	0.586324	14.4871	13.0874	14.4002
NM_175026	Ifi209	2.52224	16.8441	36.9778	15.7403	6.89473	18.4893	19.3881	22.162
NM_001162938	Ifi208	3.83493	15.1076	17.6085	10.6435	4.25292	22.6663	11.3019	14.7354
NM_024282	Desi2	10.0936	16.3487	18.0324	12.8847	8.08167	15.2117	12.033	11.7698
NM_001081175	Itpkb	3.04903	15.5586	5.11474	16.6071	3.87026	11.2399	12.9958	15.0555
NM_011361	Sgk1	0.945918	1.28264	19.4626	11.2561	5.70709	12.0272	17.0312	11.2471
NM_011509	Supt4b	0.378844	3.16464	0.363169	8.14698	9.81332	10.9602	14.58	16.3142
NM_001122892	Fyn	7.28884	17.5702	10.9397	7.8666	4.56833	17.1892	13.5224	10.3453
NM_009846	Cd24a	4.78935	0.827001	27.0787	14.5702	5.38835	10.3275	18.3985	19.2336
NM_019553	Ddx21	9.48874	7.39742	3.75417	8.01265	9.90526	14.1245	12.8319	11.0462
NM_027521	Arhgap45	14.0037	47.7524	39.5982	20.1254	4.18461	22.8838	11.2345	20.7803
NM_010102	S1pr4	1.55527	19.2353	14.1214	30.6869	6.3728	22.6069	18.7225	25.3277
NM_027468	Cpm	0.305295	13.8964	13.8949	17.0729	3.89385	20.5966	26.0195	17.4602
NM_054078	Baz2a	5.99299	9.96578	8.46823	12.7035	9.12817	10.806	11.6456	11.911
NM_133795	Ttc1	4.91846	3.90575	3.40403	8.41393	7.95217	14.2358	13.4571	16.5806
NM_028862	Rnf145	3.87045	18.5042	12.2618	19.1197	9.39006	19.674	14.5579	13.7
NM_008390	Irf1	1.41829	6.16284	7.29995	29.6967	4.76341	16.7308	19.8945	18.3615
NM_001252494	Rapgef6	3.96755	13.2507	5.00009	11.9044	9.4549	16.2925	15.4132	12.817
NM_019440	Irgm2	0.411635	11.5594	19.6847	25.6771	3.12114	20.6251	17.7529	25.1489
NM_008946	Psmb6	4.80668	8.82285	3.9738	4.94406	8.3129	19.5789	15.3447	11.0093
NM_177710	Ssh2	13.0847	20.4279	22.9786	22.0246	9.72593	23.3528	16.1598	20.5647
NM_001291190	Ssh2	6.78219	12.4092	13.7016	20.7124	7.52645	21.1862	11.0718	19.7525
NM_001277106	Crlf3	8.02559	5.40708	15.6684	9.78286	3.50742	10.7578	11.0553	17.983
NM_011407	Slfn1	1.34557	30.669	10.9614	15.2275	0.261929	34.4412	10.7234	14.4359
NR_015519	AI662270	2.3013	1.85743	6.33214	5.91852	9.79468	19.1839	14.1132	13.3442
NM_207231	Arl5c	3.23378	30.2563	31.7288	33.6117	7.16671	13.3205	29.8412	29.9964
NM_001301713	Ccr7	2.76532	89.7612	84.4437	156.679	4.83079	24.7623	28.1403	94.6534
NM_009923	Cnp	0.0577108	5.20275	11.7842	23.8774	5.54315	17.74	19.6736	13.7332
NM_001305003	Rab5c	6.26037	5.01476	4.49767	9.7217	9.58452	12.2366	11.4809	10.8886
NM_010655	Kpna2	0.401661	22.7682	16.9411	11.6548	5.26469	24.6193	29.9655	15.5739
NM_001243587	Mif4gd	2.27669	16.165	12.1713	2.53564	7.2691	22.712	17.4139	12.8934
NM_001313936	Grb2	6.69178	5.85906	30.2989	7.8172	9.02352	12.2506	13.4824	10.5408
NM_007707	Socs3	2.42911	2.11978	11.5992	12.5194	3.57123	15.51	15.3957	21.5478
NM_138669	Eif4a3	9.44965	3.32554	9.67528	7.47016	7.66124	19.2079	10.3861	10.5
NM_153056	Sirt7	5.4095	7.94174	6.12643	10.0431	7.55753	17.5774	10.3338	11.6277
NM_144551	Trib2	7.11728	23.2846	17.1287	22.7017	3.21014	19.0539	13.1328	23.0909
NM_009104	Rrm2	1.07173	13.1369	14.6675	3.50608	3.83241	39.4855	25.8726	11.2515
NM_011899	Srp54a	3.8603	12.8203	12.31	11.2272	9.96413	19.7288	14.5995	13.4229
NM_008856	Prkch	4.10255	8.53041	5.81148	10.739	6.50262	12.6491	21.6773	13.0006
NM_134188	Acot2	4.09862	24.9984	9.81288	25.5123	5.70154	13.1417	13.2343	19.7628
NM_001102565	Alkbh1	9.39175	20.4571	24.6299	20.6378	8.39916	24.2242	15.3359	16.0288
NM_008947	Psmc1	2.82326	18.8302	49.0917	13.9099	7.44061	22.9714	24.6239	20.5991
NM_020494	Ddx24	10.9174	12.6853	10.9857	11.3901	3.63047	11.0286	12.3609	10.1363
NM_009832	Ccnk	7.07553	10.3299	7.40815	9.39758	7.18557	15.4422	12.6241	10.2232
NM_178182	Hist1h2ai	0.196092	0.829216	0.121141	5.41811	3.29308	58.4267	40.4906	22.0963
NM_178200	Hist1h2bm	1.66118	4.83461	1.33693	12.4716	7.48926	97.507	81.9919	28.2798
NM_020034	Hist1h1b	0.0429568	2.1228	1.35558	7.89074	7.85234	68.7785	53.1428	26.7643
NM_001313880.1	Hist1h2bq	9.55021e-23	2.44331	0.099164	7.59478	6.45765	49.1303	39.7015	19.1299
NM_001313878	Hist1h2br	9.55021e-23	2.44331	0.099164	7.59478	6.45765	49.1303	39.7015	19.1299
NM_001313880	Hist1h2bq	9.55021e-23	2.44331	0.108896	7.59478	6.45765	52.627	39.9958	19.1299
NM_001313878.1	Hist1h2br	9.55021e-23	2.44331	0.108896	7.59478	6.45765	52.627	39.9958	19.1299
NM_178198	Hist1h2bj	0.221567	2.02724e-06	6.6008	3.80346	0.821037	33.3142	23.5486	12.2495
NM_145713	Hist1h1d	5.09105e-37	0.555646	0.321836	2.18233	3.22485	17.9696	17.3346	13.8331
NM_178205	Hist1h3e	0.0195192	1.60049	1.03731	2.80333	5.04679	33.9614	28.377	15.3351
NM_178196	Hist1h2bg	0.0578495	2.9787	2.94528	5.27093	5.35606	45.4743	29.9839	17.7249
NM_178195	Hist1h2bf	0.196569	0.701108	0.000740419	2.90456	4.27526	39.9083	29.3829	17.9447
NM_178208	Hist1h4c	0.656455	9.19404	1.98926	8.80946	6.29562	30.9953	22.8724	12.495
NM_178203	Hist1h3b	0.0513226	1.03095	0.483024	6.05583	4.48229	42.4441	27.2462	15.6484
NM_029679	Fam65b	1.15008	6.37716	6.57789	8.4561	5.11515	12.9072	10.349	15.4068
NM_023554	Nol7	11.6862	9.40087	4.32285	6.82112	9.71161	10.3096	12.3847	11.3516
NM_175749	Nup153	4.9312	24.0617	10.6296	14.3384	9.65133	16.751	15.4041	12.9709
NM_011462	Spin1	8.34257	2.67982	5.53683	9.89935	9.66155	15.4593	16.1344	13.5124
NM_133228	Zfp87	5.64459	17.2533	11.0761	17.5088	2.53512	13.3778	10.1348	11.5476
NM_011945	Map3k1	11.9017	17.5836	24.6581	32.0025	9.64278	19.8483	22.3262	23.5766
NM_025550	Psmd6	34.5024	6.7931	10.5042	6.63477	7.39581	11.2664	11.4105	10.5797
NM_172596	Sec24c	2.51627	1.74952	0.761768	11.1181	7.76034	13.0656	12.5863	10.8186
NM_026911	Spcs1	2.08511	5.94577	2.76168	6.19949	9.58468	13.2983	14.9524	13.4101
NM_009796	Capn7	8.91723	17.117	10.3056	13.9068	8.82219	12.8162	12.0819	10.5662
NM_033618	Supt16	4.36028	9.4821	7.87197	9.81971	9.40506	16.9656	14.8274	10.8377
NM_023434	Tox4	2.1817	13.1712	9.23362	12.3173	8.00446	16.2897	11.0143	10.4985
NM_001159418	Irf9	3.09879	12.1848	8.74521	14.9816	1.39174	14.2722	11.3525	12.7625
NM_145705	Tinf2	10.4834	11.2271	10.6169	12.1479	8.0949	12.1329	10.1248	10.5927
NM_015771	Lats2	9.13962	4.0244	11.4553	21.9982	2.71595	10.2189	11.9611	18.6952
NM_001142441	Sap18b	14.2796	8.2655	1.30241e-06	10.0755	8.06738	19.8862	18.1339	12.742
NM_001164327	Phf11b	0.158654	9.43767	10.1275	14.351	5.85597	32.602	42.0582	25.0488
NM_010071	Dok2	8.06507	21.7616	4.61889	8.42388	7.53206	12.6446	13.6188	12.9998
NM_029495	Epsti1	2.20665	3.9138	8.55091	9.51669	3.65422	13.8832	11.9983	11.9519
NM_001278269	Fyb	5.5259	56.7458	61.9632	73.6314	8.18178	72.1926	41.0393	57.39
NM_201232	Nipbl	4.69419	4.15381	21.2545	5.11658	7.59747	11.6957	11.4441	10.7282
NM_001165971	Gm5803	4.38419	8.55768	5.75844	10.8493	8.45579	20.1221	15.1865	12.6482
NM_133766	Efr3a	13.7707	16.7882	16.5015	10.6207	8.78625	13.3669	12.1592	10.7527
NM_009177	St3gal1	8.73036	5.46615	10.2704	8.68118	7.48934	22.2087	18.8797	12.0351
NM_001164600	Puf60	10.0993	13.0875	10.7404	14.7492	6.40755	14.6217	12.3682	14.1766
NM_025842	Vps28	16.0619	16.0838	8.0963	11.5756	9.55684	29.9763	20.5515	11.8322
NM_018749	Eif3d	5.4733	10.3439	5.4084	11.63	5.54261	13.1012	12.8233	12.1357
NM_001024716	Triobp	5.63174	21.5725	11.6881	15.1667	9.47699	20.1698	17.3172	12.5398
NM_145139	Eif3l	12.7025	17.4403	8.96597	10.1782	9.82446	18.5495	17.6135	13.6441
NM_144811	Cbx7	10.7287	14.9115	30.7569	19.0535	8.1296	10.8429	11.5012	16.8298
NM_022321	Parvg	4.34371	10.9221	7.51051	7.11465	9.73248	21.5239	15.4791	10.5578
NM_026025	Zcrb1	10.0327	14.1128	22.2282	7.99374	8.60226	19.1185	18.7688	12.9899
NM_009448	Tuba1c	9.96756	26.435	11.7464	5.85449	6.1517	20.3342	23.8851	11.6985
NM_013672	Sp1	18.4281	8.1841	15.5392	13.5886	9.87398	14.6478	14.2692	10.8868
NM_030205	Coro7	7.97932	9.64332	4.72841	7.11412	8.367	14.7135	13.4742	10.6397
NM_008565	Mcm4	3.37846	9.46574	6.48134	7.73471	4.58395	14.9598	16.7003	10.4428
NM_183390	Klhl6	3.27604	11.9617	7.28824	23.659	7.56638	15.9779	12.8645	22.3865
NM_001330555	Tra2b	1.7005	5.52661	8.29687	13.6419	9.93337	13.2324	14.835	13.2779
NM_023386	Rtp4	0.054208	1.20168	7.54654	7.81157	4.21993	13.8831	12.104	10.3384
NM_001039530	Parp14	2.65768	7.11711	10.8363	10.0505	7.52486	19.8487	19.7443	15.449
NM_001013371	Dtx3l	1.87293	7.0686	5.01095	7.81104	9.37146	16.7813	14.7846	11.6489
NM_008225	Hcls1	2.9578	13.5884	12.7661	10.5209	8.94652	19.2062	26.0947	18.1835
NM_178647	Cggbp1	7.42158	18.1316	14.0491	9.82929	9.88168	13.6966	12.9652	10.697
NM_001145887	Tiam1	8.49897	7.5023	7.05165	13.8221	5.20062	18.8415	14.0624	10.9943
NM_021720	Donson	8.65539	5.3504	14.8844	15.8458	4.6311	14.1616	10.265	12.3961
NM_008251	Hmgn1	24.0601	23.6927	32.2866	16.8744	7.74904	22.2968	11.3606	12.2641
NM_026611	Rnaset2b	2.4285	21.6874	11.8722	15.0583	9.95979	12.6756	14.1715	17.8143
NM_145968	Tagap	5.12932	12.0734	10.5609	27.4324	5.27732	14.6141	16.2731	24.356
NM_026310	Mrpl18	5.88615	9.82826	2.21228	5.50707	9.90525	28.4846	20.5763	11.9444
NM_026684	Ndufb10	14.6368	13.4158	26.6489	4.51374	7.65986	18.2187	16.2653	16.262
NM_007523	Bak1	5.12808	8.30357	17.2206	9.53127	8.61785	30.4843	31.1045	17.1649
NM_027185	Def6	8.83774	6.06119	14.6416	9.86037	4.73723	15.6115	12.7252	10.1366
NM_026845	Ppil1	0.0561443	6.7558	7.27562	18.9596	5.29849	10.9478	22.0032	14.5555
NR_030688	Gm6402	5.87856	6.61538	8.64409	9.37615	9.80872	11.7965	10.8936	10.8221
NM_177823	Ubash3a	1.23587	15.5292	7.27855	15.377	7.57686	21.3659	12.9811	14.3448
NM_053214	Myo1f	2.5672	5.72863	7.3339	7.11771	5.15804	11.7671	11.0799	11.3522
NM_009318	Tapbp	2.13108	3.23652	3.11028	8.55933	9.1032	17.9283	13.9404	11.4792
NM_013683	Tap1	0.940188	11.5924	6.65647	15.8287	8.67303	17.4401	19.464	17.737
NM_134116	Gpsm3	11.9618	13.1493	6.601	12.1926	9.52308	13.149	13.351	14.8302
NM_020027	Prrc2a	4.05032	8.87556	5.91418	11.2719	9.93115	11.3312	13.1213	12.4084
NM_001163818	Ppp1r10	7.00337	10.0228	5.43771	10.9763	7.74068	13.5554	12.401	11.7241
NM_013854	Abcf1	8.5594	12.4043	8.06614	8.10495	6.88501	10.6944	14.5753	10.0293
NM_029632	Ppp1r11	2.7018	17.2882	3.92616	5.48485	8.21376	13.4923	11.7527	10.2554
NM_152810	Cdc5l	5.65802	5.67533	7.6032	10.9685	5.97474	12.4728	14.1895	11.1209
NM_145353	Yipf3	24.9145	7.45637	4.67903	11.1503	7.17054	13.5236	15.5669	10.9925
NM_001163300	Safb	2.06499	17.2933	5.86486	16.7822	9.7532	10.1738	11.3664	16.5122
NM_133801	Gtf2f1	8.01134	11.7274	7.59173	14.2879	6.10497	19.6153	15.3549	14.6599
NM_028887	Smchd1	4.52478	12.5023	13.2519	14.354	7.01088	13.5798	12.4612	12.0414
NM_011163	Eif2ak2	2.67342	4.39343	6.65575	6.86483	8.55842	13.3006	17.3599	10.977
NM_054082	Mta3	15.5256	9.15951	9.13011	13.6164	9.40135	13.6742	17.0712	20.4128
NM_001081034	Fbxo11	4.91684	11.5434	20.2407	12.9488	9.28299	13.6586	14.3831	11.9005
NM_172965	Sap130	4.82095	14.1303	11.537	11.8715	7.43979	10.3007	12.6437	12.0411
NM_009793	Camk4	4.2301	9.45144	11.9162	11.291	5.20985	11.9204	11.6118	11.6863
NM_025594	Zmat2	5.04739	7.78991	11.1681	5.52653	7.18782	11.9902	11.4047	10.7916
NM_173423	Fem1c	9.41948	14.5731	11.095	9.3248	9.42414	11.5852	12.5125	10.2101
NM_026386	Snx2	12.1486	16.4135	31.1664	21.9247	9.90683	23.6592	21.5681	21.5551
NM_178686	Cep120	9.98365	15.7443	16.494	11.9117	9.25456	15.6675	12.9687	12.6412
NM_026240	Gramd3	0.458261	97.1138	47.3238	67.7689	0.472288	52.1184	34.1493	55.0921
NM_010721	Lmnb1	1.00176	13.425	9.39912	5.15286	8.15181	29.3183	29.3156	18.627
NM_172833	Malt1	7.25693	8.91368	9.37937	11.8219	7.93803	13.6549	17.8845	11.0586
NM_016791	Nfatc1	0.908715	9.68713	5.23662	10.9462	6.72778	24.2086	12.6831	14.5247
NM_001271443	Ndufs8	2.9148	1.71743	5.89538	3.45277	7.18943	13.0616	16.6223	12.3737
NM_026373	Cdk2ap2	9.86539	10.4598	16.5514	25.0242	8.63694	23.9996	23.4359	26.1976
NM_016737	Stip1	6.45111	8.56768	10.5537	6.8882	6.76783	14.2831	15.2269	10.8137
NM_007650	Cd5	0.750072	45.217	43.3846	71.1515	0.165946	75.9905	84.6409	70.5024
NM_001037801	Cd6	0.000813945	2.75899	7.80459	11.8921	0.0770591	13.6352	10.1345	12.5034
NM_009852	Cd6	0.0554265	8.28005	3.32657	9.85738	0.0107862	16.1689	16.9576	13.9947
NM_021718	Ms4a4b	0.429236	103.475	83.1406	75.2432	2.76523	79.2468	39.666	77.3365
NM_027209	Ms4a6b	2.14236	66.7937	52.5828	73.242	1.35927	69.0496	36.5584	72.7984
NM_019437	Rfk	4.25315	7.35498	5.15923	10.7354	9.22219	13.4597	12.4375	11.9677
NM_008331	Ifit1	0.0581822	2.16319	4.17351	4.14755	4.28137	24.6147	23.5617	13.3838
NM_013758	Add3	7.05066	19.7402	24.3749	22.8388	3.96155	21.7183	14.0358	19.2862
NM_008859	Prkcq	8.42654	38.2426	17.2673	35.7673	7.53943	29.1125	22.4785	25.5055
NM_023464	Ssna1	2.13173	1.7682	9.76363	7.74057	6.88804	11.5318	13.5856	10.3337
NM_054050	Rapgef1	4.92002	7.20974	4.51553	14.6104	9.88038	18.3112	15.325	13.9808
NR_002687	Gm5424	0.00270104	3.63996	9.01564	20.8952	9.13366	24.8468	23.6564	25.9745
NM_182994	Arl5a	10.9842	3.80556	27.0498	9.9598	9.66171	11.7583	31.6935	13.963
NM_021526	Psmd14	4.57056	4.55366	21.2249	9.38599	8.89362	13.4273	17.4984	11.9378
NM_001081086	Ppig	19.9652	17.5626	20.2833	9.99694	8.01968	11.1648	10.7624	10.9884
NM_001098425	Sp3	5.88944	10.4422	13.9928	10.237	6.87126	14.4596	12.5553	11.1828
NM_001301721	Atp5g3	9.01509	10.891	8.75314	7.81453	9.68412	20.2166	23.4296	13.4445
NM_001177720	Madd	4.34678	12.2864	9.66545	19.4187	7.52307	23.4284	16.377	18.804
NM_010090	Dusp2	5.8919	15.3474	21.6041	17.3537	1.67993	12.6938	16.1229	14.4926
NM_011917	Xrn2	3.04406	12.7661	17.493	15.1494	7.26556	14.2811	14.5692	14.5552
NM_001302077	Fkbp1a	1.73143	2.7926	7.01578	5.58351	8.42524	18.4437	26.3241	13.0315
NM_010579	Eif6	4.01535	1.48954	1.58805	8.87595	6.69842	16.0733	11.2672	13.2567
NM_018851	Samhd1	13.4103	8.46132	14.731	20.4092	5.24268	14.4287	22.475	26.284
NM_133779	Pigt	2.12756	11.8886	4.78072	8.88442	9.13072	11.7295	15.4252	13.42
NM_008906	Ctsa	7.45385	9.2756	18.943	7.69437	9.3659	10.6587	13.899	13.965
NM_008679	Ncoa3	13.4465	13.4815	8.8538	17.0208	9.73357	13.4533	15.2671	12.8878
NR_138563	Zfas1	21.4675	15.7187	4.79126	13.1976	7.63758	11.0491	11.4545	10.9014
NM_019547	Rbm38	6.87345	12.5965	11.2047	22.6495	5.22561	29.4178	25.5419	25.9109
NM_001139519	Zbp1	0.0682358	9.25519	4.44247	5.93583	7.4676	24.7123	20.375	18.3885
NM_183162	Helz2	2.69245	4.34934	7.34794	7.95989	7.31358	14.1035	15.4491	12.838
NM_026517	Rpl22l1	8.61794	11.7101	19.2831	9.11233	5.3571	14.3043	14.5048	13.609
NM_019739	Foxo1	16.4549	44.6797	28.3957	51.0753	9.62661	28.2818	27.114	39.96
NM_001331052	Hdgf	3.52249	7.44985	11.6272	6.76165	7.59677	12.7146	10.3256	12.5038
NM_027315	Ube2q1	6.49828	10.1776	9.00916	10.0178	9.17511	14.3331	15.7266	14.4256
NM_009113	S100a13	1.43109	14.8119	4.02696	8.27723	4.72195	14.5052	16.8368	14.6483
NM_001038708	Cdc42se1	1.35134	21.5484	19.8947	18.2146	7.6718	31.1579	28.9096	25.3058
NM_175662	Hist2h2ac	0.0875032	11.6151	2.26885	13.4156	1.88214	43.6907	35.3222	20.2769
NM_013549	Hist2h2aa1	0.166353	3.7457	0.499105	3.65875	9.00972	18.2175	12.2128	11.3345
NM_013549.1	Hist2h2aa1	0.166353	3.7457	0.499105	3.65875	7.50612	19.6863	11.8615	11.3345
NM_033596	Hist2h4	4.64705	7.27562	2.39337	7.78847	8.80861	41.2828	44.7512	18.8518
NM_178215	Hist2h3b	4.04139e-13	2.51415	0.932796	6.12457	2.80614	54.2801	39.8251	20.5265
NM_013486	Cd2	0.804989	47.8037	116.702	141.372	2.55106	135.83	145.121	144.768
NM_007901	S1pr1	4.40281	108.388	53.6155	91.5419	7.01836	61.8417	24.7616	58.7496
NM_207209	Sec24b	10.8389	16.5296	9.33027	11.9171	9.05453	11.4349	12.669	10.6935
NM_145546	Gtf2b	2.27475	10.8373	21.5248	5.78688	7.76999	10.0341	14.6167	10.0895
NM_001199105	Trp53inp1	3.48193	8.26304	12.6782	13.8283	7.27153	10.2666	11.1172	13.3409
NM_001080384	Clta	4.0428	14.9987	6.88337	8.30507	7.34959	16.2065	14.1167	18.2693
NM_001080386	Clta	5.34141	19.8192	9.09423	10.9736	8.75001	20.6103	17.9274	21.5759
NM_175201	Rnf38	3.21554	21.0772	13.5738	12.431	7.28415	10.8687	11.9154	13.4138
NM_025513	Exosc3	2.25955	11.2941	11.0407	7.82826	4.12298	19.0006	16.9833	13.3316
NM_001162432	Lck	0.155469	4.87091	3.44552	6.30606	3.08344	17.7919	14.232	11.3259
NM_001162433	Lck	0.0570556	6.67676	1.26449	4.03751	1.13162	14.0037	14.1816	12.6736
NM_020587	Srsf4	7.82488	11.0215	14.5092	9.04636	7.75357	11.3473	13.3892	11.6882
NM_001305399	E2f2	0.134599	5.97181	8.40808	7.06387	3.02191	18.6056	15.5291	11.6636
NM_022022	Ube4b	13.1464	8.9321	14.2517	11.4071	8.23697	10.4653	13.363	11.3949
NM_001025388.1	Eno1b	22.4342	8.46072	33.3739	15.0418	7.87413	23.4587	21.7491	23.266
NM_133753	Errfi1	29.2537	14.3024	33.7845	15.635	9.58468	17.6973	18.7346	17.1486
NM_020569	Park7	5.72238	0.573504	0.559398	14.8125	9.94919	14.279	17.6559	10.0503
NM_001077508	Tnfrsf9	5.78645	3.52085	37.5666	12.8235	3.83653	17.2141	83.8653	26.5935
NM_001077509	Tnfrsf9	0.439775	0.209778	6.52405	2.96062	3.44685	12.0589	34.5854	13.8099
NM_025338	Aurkaip1	3.15969	3.3197	8.21003	9.15368	8.75631	17.6203	20.2968	12.1931
NM_001302467	Sdf4	4.52063	5.46151	3.63026	9.27388	8.33809	11.5272	13.3453	13.7342
NM_011659	Tnfrsf4	0.944975	17.8454	43.1224	54.9394	8.81889	66.9593	111.97	66.428
NM_001081029	Tmem243	3.7295	10.5721	9.54894	17.2926	7.02007	14.7708	15.3419	13.4783
NM_001159900	Hopx	1.09051	9.08464	28.5603	25.9453	1.57132	33.7732	107.099	39.863
NM_023054	Utp3	16.2869	19.1494	9.27608	26.8043	7.86334	23.206	29.1245	17.3276
NM_007832	Dck	2.09198	14.9585	6.03123	8.43834	3.29453	21.2142	13.25	12.3965
NM_172777	Gbp9	1.11874	10.1671	14.0186	11.9206	9.81036	12.4905	10.4562	15.1788
NM_007507	Atp5k	0.642439	16.2279	1.21094	4.45348	7.15296	15.359	23.8184	21.5042
NM_019682	Dynll1	18.6369	15.5113	11.6668	11.2245	7.95368	19.6755	15.9452	16.8379
NM_030259	Rilpl2	1.54297	1.7468	7.87772	4.42318	2.92931	17.615	21.3824	17.306
NM_199068	Foxk1	6.532	17.5546	11.5904	16.7868	8.64964	13.2646	11.763	14.8402
NM_001347530	Rac1	8.40987	9.13587	13.5056	10.6167	9.42244	14.5642	14.5926	11.2514
NM_138587	Fam3c	0.329994	10.7961	6.82367	13.9526	9.64174	16.0856	22.8025	17.0686
NM_174990	Gimap4	4.57348	76.632	38.1545	94.7017	3.99469	92.3945	70.0585	99.8761
NM_153175	Gimap6	8.72793	66.0996	62.2646	71.3197	9.19413	34.4608	26.833	49.9086
NM_199143	Znrf2	7.44227	9.29593	10.393	16.5132	9.51536	15.2404	12.2613	16.8878
NM_001039392	Tmsb10	5.85091	3.81278	2.42167	5.79505	9.88879	11.5664	11.4241	24.5199
NM_026309	Lsm3	1.29728	9.39724	4.44296	5.84617	8.29789	12.2766	12.3038	12.2447
NM_138677	Edem1	2.88792	7.58069	10.1364	13.8857	8.71836	15.7642	14.3576	15.4547
NM_001185020	Wnk1	12.5816	7.95588	3.57185	8.32674	8.65613	10.9705	17.1622	10.1485
NM_007531	Phb2	1.35428	1.82779	4.21566	9.36674	8.2259	12.5162	14.8491	12.2461
NM_013488	Cd4	0.330608	164.339	92.8178	116.926	0.721074	197.286	101.578	129.6
NM_008084	Gapdh	3.55983	7.31507	10.7071	6.47791	5.70603	17.4827	14.6812	12.4522
NM_001286753	Cd27	2.781	13.9872	29.8756	64.9483	0.784264	12.5278	17.7396	36.8189
NM_010219	Fkbp4	13.0166	17.4218	14.9769	13.8513	9.73093	19.7318	16.8152	12.7112
NM_009875	Cdkn1b	4.38933	14.4596	17.4015	13.584	6.69791	12.3331	10.5876	14.6864
NM_026360	Ddx47	11.2049	21.2258	12.6141	16.6095	8.06127	19.646	17.7095	16.5746
NM_021284	Kras	10.561	16.4067	26.6522	21.595	8.56517	15.7421	13.1364	14.7117
NM_133777	Ube2s	1.77788	7.83625	0.562399	7.81668	6.68961	13.8243	19.224	19.3892
NM_198613	Ap2s1	3.24835	2.43362	1.10775	10.4427	6.13111	15.2637	17.3731	11.7416
NM_009402	Pglyrp1	1.75296	2.16731	9.93954	16.4067	0.714246	18.148	16.7953	27.6978
NM_033601	Bcl3	5.68771	6.73095	6.59292	10.6735	7.03212	13.9561	21.633	20.8791
NM_028771	Ccdc97	1.64484	11.1084	5.37955	12.3452	8.21177	10.2833	10.493	10.1448
NM_026545	Psmd8	4.0014	7.44465	4.82433	8.68265	9.15276	15.781	15.3787	12.7586
NM_053074	Nup62	7.17936	5.38473	3.57344	9.88697	7.11753	11.9487	14.2308	10.1231
NM_001291221	Isg20	1.29606	0.502433	1.49064	5.76622	9.20598	18.4412	10.3816	11.48
NM_025605	Lamtor1	3.70986	3.97357	3.10919	4.92293	7.47864	12.1394	10.4231	10.8164
NM_001243040.1	Gm4070	18.9723	10.3861	20.8176	20.0177	8.14669	13.0484	14.1208	17.7978
NM_001039160.1	Gvin1	18.6268	10.2918	20.4257	19.8021	8.08582	12.975	13.9388	17.8094
NM_025899	Uqcrc2	5.40661	4.88121	10.5163	9.41977	9.38018	16.1125	13.8331	10.3352
NM_008855	Prkcb	12.9164	13.5407	20.3536	9.91947	6.27393	11.0771	12.0883	12.5406
NM_026330	Nsmce1	0.15998	2.13757	2.60624	11.8256	5.74384	11.498	12.5285	15.9917
NM_021887	Il21r	0.949888	81.4117	60.5409	59.4637	3.54493	52.0353	59.7558	56.4051
NM_028816	Xpo6	8.59905	9.5268	7.88469	11.4922	9.47715	14.8088	13.5092	10.2986
NM_145589	Prr14	4.65649	7.75219	5.21102	20.4461	8.36501	11.9244	11.7357	15.5482
NM_023258	Pycard	0.17573	12.7346	4.18778	5.49428	4.55645	12.0189	11.0066	10.2134
NM_001271509	Lsp1	3.97865	12.4625	21.867	14.8997	8.70078	18.0684	14.2058	15.0905
NM_009025	Rasa3	5.9469	21.9512	21.3744	24.3737	2.74446	19.9067	13.618	22.7533
NM_029116	Kbtbd11	5.91454	47.1115	34.5343	70.6034	1.99035	34.7655	35.352	61.12
NM_026067	Eri1	7.36408	14.9884	5.69736	8.57924	4.6303	15.2631	12.7547	11.1532
NM_023065	Ifi30	3.21607	8.42007	1.59625	3.5169	9.04146	15.2217	18.9372	28.8788
NM_013564	Insl3	9.00127	2.55849	18.45	6.25246	9.91561	13.9422	13.4645	16.4097
NM_026455	Fam32a	2.54787	11.3226	12.4378	13.4561	6.89604	16.8996	14.049	15.0285
NM_025843	Ndufb7	6.71915	1.50601	14.9266	9.51026	4.07974	18.1673	23.1496	12.1491
NM_026753	Fam96b	6.7463	13.4419	21.5797	7.18117	9.80376	13.7153	13.6259	12.0116
NM_007465	Birc2	7.66044	9.72003	9.55882	14.4398	8.69945	11.765	13.275	11.3174
NM_022888	Izumo1r	0.0781092	15.8554	8.25563	41.4628	0.0424674	21.7076	31.3343	56.1797
NM_025844	Chordc1	5.93211	14.2797	11.2138	8.5214	7.91529	13.7869	14.0524	10.8013
NM_009878	Cdkn2d	1.71881	5.99429	5.58832	12.162	8.67367	22.7533	23.4519	18.3286
NM_001110826	Ddx6	8.06609	10.8775	9.72115	12.5454	9.93633	13.7446	11.8716	12.464
NM_009850	Cd3g	7.78509	37.7142	19.2327	38.5245	9.00588	53.2557	49.8489	49.0086
NM_013487	Cd3d	0.512897	28.3078	22.2348	22.4872	0.150589	29.7354	30.0539	29.286
NM_007648	Cd3e	1.68638	577.433	264.036	354.97	7.09319	455.447	409.25	412.351
NM_029639	Plet1	3.89459	0.673292	13.9825	3.91579	9.73329	11.6784	19.7831	18.9543
NM_026515	Pclaf	1.3474	24.6337	11.4062	5.75013	4.93845	39.0074	34.1021	11.7245
NM_015806	Mapk6	1.42769	8.21679	6.81736	7.8262	4.20981	15.0941	14.8902	11.111
NM_027418	Mapk6	1.36128	11.4217	6.4926	8.07693	3.69321	12.1883	12.4083	10.584
NM_011810	Faim	5.52107	2.19099	23.996	12.0048	8.44713	11.785	19.3561	23.5068
NM_009282	Stag1	10.0677	14.2308	8.68649	9.3483	9.6071	11.5284	10.5612	10.7786
NM_029896	Wdr82	7.89625	11.6411	15.5886	15.6601	8.99552	12.3599	12.3594	11.3969
NR_033215	3000002C10Rik	2.23828	6.67827	4.59412	7.57716	6.9892	15.2782	15.1123	11.4149
NM_133978	Cmtm7	1.22245	5.33182	5.60086	4.94755	6.24836	12.6694	21.661	11.8537
NM_054039	Foxp3	0.492955	3.317	62.2969	67.9146	0.195666	16.5165	68.7994	60.8248
NM_173747	Gpkow	3.40313	9.16026	4.50989	12.3597	9.87361	10.9188	13.2377	14.8694
NM_009515	Was	4.4467	4.44802	7.97826	14.2956	9.33979	11.2553	10.9676	10.2122
NM_001048208	Med14	6.4683	9.78216	15.1431	9.10288	9.5816	14.084	19.8736	11.7478
NM_001253706	Sept6	9.9666	11.0648	6.40098	12.2773	8.99643	14.5649	11.9764	12.9995
NM_001017959	Lamp2	8.28086	4.39862	13.1015	4.83298	9.0038	10.2173	12.5803	17.1712
NM_001290421	Flna	6.198	12.9151	11.805	12.5956	8.28851	20.7399	16.2322	13.671
NM_010227	Flna	7.0619	14.7152	13.4507	14.5837	9.80921	23.6296	19.1505	15.5752
NM_016710	Hmgn5	14.1474	20.9376	37.8521	17.0897	9.79734	23.9855	25.3357	19.2162
NM_010286	Tsc22d3	0.0967243	18.2397	18.6035	24.4017	8.89192	18.598	15.3355	14.9298
NM_025437	Eif1ax	3.8675	13.3104	10.8555	8.54066	9.73297	17.9695	16.1444	11.2576
NM_021389	Sh3kbp1	2.9503	16.2908	14.2899	18.8161	6.00537	20.5231	16.7958	15.875
NR_110970	Sh3kbp1	2.46509	15.0802	12.9005	16.7322	4.87417	19.2507	14.6386	13.4655

## Sheet: r6
Supplemental Table 2: Gene expression of FACS purified IL-33 treated immune cell types (Related to Figure 1)
Transcript ID	Gene Name	ILC2 (PBS)	Th2 (PSB)	G3+ Treg (PBS)	G3- Treg (PBS)	ILC2 (IL33)	Th2 (IL33)	G3+ Treg (IL33)	G3- Treg (IL33)
NM_001159745	St8sia4	7.61987	11.2487	3.58466	8.48144	15.9153	7.46604	8.37245	11.6663
NM_009741	Bcl2	28.8378	29.4268	8.26493	20.5272	26.3763	8.48066	5.25409	13.7699
NM_177410	Bcl2	5.37888	13.3173	7.93858	9.33531	12.1397	5.99003	2.60573	10.2099
NM_001291894	Lilrb4a	11.4196	1.74603	20.1129	3.12077	10.9182	7.42974	6.33083	12.8243
NM_013532	Lilrb4a	13.4903	2.06325	22.865	3.68779	11.466	7.49422	6.95014	13.1249
NM_029364	Gns	5.97659	4.28539	7.40997	11.1664	10.8139	5.12285	7.67211	11.0584
NM_133715	Arhgap27	5.5831	1.24771	4.3598	6.87877	10.036	9.97332	7.04268	10.2201
NM_026960	Gsdmd	4.04261	1.23928	12.728	6.79915	13.2426	8.73793	5.54237	10.372
NM_001348026	Bcl6	0.0280274	0.0638309	7.48015	6.02585	12.9808	6.18687	4.64081	12.0619
NM_029870	Crebrf	23.6896	13.1605	13.701	14.6565	13.9585	9.09121	8.13508	10.8704
NM_010730	Anxa1	26.0514	1.91186	14.3937	1.52196	12.5933	4.71281	8.26524	11.0949
NM_001141931	Rbms1	8.22598	14.2403	9.82919	15.8467	11.9474	7.79319	9.31685	10.9987
NM_027016	Sec62	8.34632	6.51586	11.8069	12.3929	11.0884	8.7189	9.16442	11.0396
NM_009279	Ssr4	11.1077	2.71657	4.26904	4.29243	11.0898	9.72816	8.43419	12.9144

## Sheet: r7
Supplemental Table 2: Gene expression of FACS purified IL-33 treated immune cell types (Related to Figure 1)
Transcript ID	Gene Name	ILC2 (PBS)	Th2 (PSB)	G3+ Treg (PBS)	G3- Treg (PBS)	ILC2 (IL33)	Th2 (IL33)	G3+ Treg (IL33)	G3- Treg (IL33)
NM_008678	Ncoa2	16.995	6.90173	12.7654	6.80205	9.54264	6.95543	11.3046	10.4812
NM_198303	Eif5b	13.1965	7.8484	11.5587	9.43429	8.12272	9.54883	11.8087	10.4525
NM_010683	Lamc1	4.88211	8.13976	10.2691	5.39347	8.4349	9.34765	24.7008	11.2472
NM_011346	Sell	0.45472	19.9691	46.0331	93.6276	0.571545	9.73473	25.8857	47.9767
NM_153137	Traf3ip3	4.23559	6.11262	6.54484	13.2816	3.51544	9.64303	11.0871	11.4786
NM_172785	Zc3h12d	0.0791652	10.7105	2.6781	8.68859	0.699043	6.9604	19.3577	13.5016
NR_015465	C920009B18Rik	2.56091	13.3397	23.0024	19.2328	2.90238	7.61922	14.6301	15.8143
NM_001013370	Sesn1	26.8472	10.6961	5.37259	17.4249	5.82149	7.47166	14.7956	12.4414
NM_013590	Lyz1	17.7641	1.49625	34.7781	10.9653	8.99434	7.4282	14.8837	23.8315
NM_026617	Tmbim4	16.3995	24.1632	7.40825	3.08747	9.73794	9.74499	14.184	10.9891
NM_011772	Ikzf4	0.152437	1.59847	4.07778	10.9344	2.36567	3.50912	20.3696	15.6899
NM_028860	Mtmr3	4.21387	4.07527	5.0478	13.3163	7.50847	8.07485	11.321	11.8664
NM_001005867	Zmiz2	1.58373	4.27939	6.04141	8.21825	7.52074	9.6015	11.5476	11.351
NM_013917	Pttg1	20.0525	8.82531	3.67643	17.9332	7.8464	8.39566	12.0151	12.4443
NM_054037	Scgb3a1	0	0.0509667	1.49139	20.6859	2.59058	1.1536	18.9979	15.0376
NM_001291058	Cd68	0.154308	0.119327	20.7986	12.3073	8.34072	7.21559	20.2041	30.8448
NM_019726	Gps2	3.914	6.07016	10.4961	11.7686	7.87998	8.7934	10.9092	14.2746
NM_001012309	Nsrp1	6.04218	6.52328	15.8868	12.7585	5.16042	8.35772	11.386	10.9081
NM_021443	Ccl8	0	0.152018	0	0.0519356	0.671902	1.64561	11.1235	22.6562
NM_011338	Ccl9	5.02969	2.12342	6.28954	0.918363	5.96546	9.14095	13.906	13.6775
NM_001081957	Wfdc17	0.0727243	1.65631	8.88566	5.31914	4.39244	8.74757	16.1596	20.4489
NM_001164062	Stat5a	4.0772	4.00397	12.3297	13.6306	7.15519	8.80071	11.5632	11.0126
NM_011486	Stat3	2.98113	8.04374	4.88049	5.58484	8.84141	8.87284	14.2966	11.1432
NM_007621	Cbr2	0.317358	0.735472	2.57268	14.9201	3.4749	2.57067	10.116	13.8137
NR_045032	Gdap10	23.575	2.65115	10.4264	12.647	6.98639	5.14568	14.7671	11.847
NM_025507	Snw1	11.9536	10.7957	5.46093	11.9232	7.31459	9.19025	11.5173	11.3458
NM_010560	Il6st	16.0153	7.50404	17.1591	34.2642	4.79663	9.23561	16.6685	26.2783
NM_026528	2700060E02Rik	7.54434	5.91536	4.6661	6.44005	9.79567	8.82045	11.0379	10.537
NM_001310682	Prkcd	0.793724	0.982661	7.11246	7.78874	6.44393	7.48433	12.3241	10.7019
NM_011359	Sftpc	0.0212377	10.0931	1.19522	5.08969	7.44692	6.69578	19.5381	27.1246
NM_001042613	Selenop	13.1143	31.1517	23.0956	20.9878	5.40841	8.9008	19.9134	31.2102
NM_009155	Selenop	8.61271	20.4682	15.1671	14.4336	4.87534	6.46322	14.2116	22.2779
NM_008677	Ncf4	0.844482	1.17537	2.15395	2.51884	6.21825	5.78341	10.2818	10.5097
NM_018819	Mpc1	21.6478	3.2689	17.6242	3.71533	7.19052	6.77156	11.7182	11.7362
NM_009729	Atp6v0c	5.25334	2.07986	5.60389	5.72695	6.24854	9.15037	10.0807	17.2974
NM_001303445	Csnk2b	6.28501	21.3674	12.6993	8.22033	8.80315	5.24364	10.3245	15.1473
NM_001199044	Prrc2a	4.15017	9.09312	5.67817	8.93585	8.5422	9.41714	11.3309	10.4329
NM_009778	C3	5.88041	0.0655026	4.75746	2.3549	4.35386	7.43784	11.416	12.1901
NM_001198949	Ralbp1	4.94206	8.51783	4.2874	9.08106	9.98191	7.85101	11.0515	11.7838
NM_001164074	Tgif1	22.8361	26.05	47.772	33.5119	6.13528	9.50851	18.4838	26.8433
NM_001177968	Lclat1	6.7674	1.99913	12.9461	9.14811	2.5911	7.25405	16.0693	11.1435
NM_027497	Epc1	1.39892	4.43102	4.85647	12.3839	4.6411	6.33876	11.3097	10.3822
NM_026329	Polr2g	0.569771	8.88977	10.3297	12.0771	5.37296	8.22002	12.9374	14.4118
NM_010821	Mpeg1	6.11594	5.01631	29.6837	6.76331	6.87582	6.74663	12.9706	19.8557
NM_177603	Frat2	1.19707	15.4738	23.9804	33.0108	1.94982	6.64804	10.3159	32.6247
NM_133649	Slc12a6	2.03986	7.28094	10.2862	14.2768	7.8249	9.14576	10.3821	12.8396
NM_172980	Slc28a2	1.96573	18.6237	10.0481	24.6655	1.08704	8.76952	10.7476	16.7203
NM_001039939	Asxl1	4.26218	4.4152	11.7958	8.80395	4.75864	7.05586	13.1249	11.7349
NM_133665	Mef2d	2.89341	3.62278	4.80982	15.7222	8.58227	8.44975	10.6164	13.4595
NM_001281852	S100a9	30.1279	4.10221	50.1558	13.2899	5.14318	8.21334	13.3024	13.269
NM_009114	S100a9	38.1427	5.46626	63.9129	14.7008	3.88853	2.64626	15.0936	10.0529
NM_001142952	Fam46c	3.02582	3.45845	1.40661	14.3617	1.73448	4.77239	11.7068	12.2097
NM_145126	Chil4	0.0364158	0	0.144016	0.0189206	2.90373	0.113588	22.018	18.1872
NM_153806	Dnttip2	15.9325	14.6332	10.9204	9.89556	8.5014	7.49722	11.5579	10.8504
NM_001289493	Gbp3	0.714148	6.44869	7.56484	7.50692	1.80797	4.88409	11.0475	10.6674
NM_017474	Clca1	0.034863	0.0441119	0.0344215	0.0452114	3.06103	0.182325	51.495	23.517
NM_001346502	Osbpl9	2.99402	5.46714	5.43284	5.71969	8.36502	8.82891	12.4964	10.7562
NM_001310731	Rnf220	3.40845	7.15301	4.25445	8.24872	7.49683	7.33718	12.8891	11.675
NM_009777	C1qb	0	0.048764	2.92522	3.77345	1.48178	1.75159	11.923	30.695
NM_001172424	Dhrs3	2.07324	6.12306	6.87116	3.62685	1.9735	7.23389	20.4911	16.754
NM_001302129	Cenpa	0.0232631	10.3906	18.6016	14.7778	3.49336	8.7236	12.9895	17.721
NM_024216	Gpn3	3.02882	3.98933	15.4928	10.998	9.75496	8.52431	11.5861	10.2872
NM_001310771	Bud31	0.264943	2.19055	5.39451	7.42467	4.46696	1.35264	16.0223	14.0696
NM_001110160	Lrrc61	16.4015	5.00928	14.2658	7.88595	2.14021	8.74938	10.6729	11.0697
NM_001243200	Gimap4	1.43967	93.754	57.2621	31.2922	0.571457	3.37585	24.148	28.2798
NM_146167	Gimap7	0.0537552	6.50913	7.64272	19.7841	1.66846	7.95185	23.088	34.8112
NM_175035	Gimap5	4.32951	7.58841	4.00023	16.2488	5.07481	9.38779	11.0302	13.3351
NM_018773	Skap2	13.9219	4.58156	18.2453	6.0559	6.00517	5.83024	15.9728	11.3587
NM_145958	Kbtbd2	11.5386	22.8348	13.4519	15.1615	6.71315	9.59117	11.788	10.4898
NM_013471	Anxa4	0.610301	0.138998	4.58706	1.75703	7.02988	3.94403	11.7729	11.7957
NM_001309637	Clec7a	5.45046	0.30732	13.6821	2.4861	5.52227	3.07837	11.5667	13.1315
NM_001305844	Apoe	1.30372	0.0544818	14.4546	6.58841	1.84616	1.89442	14.1857	22.7263
NM_001130153	Arhgef1	10.5228	14.8492	5.36881	6.96833	3.20908	4.70518	10.3084	12.3209
NM_008488	Arhgef1	10.4688	15.5559	5.62211	7.29841	3.245	4.59926	10.2292	12.9049
NM_001013811	Fam169b	4.03827	5.40584	13.4924	13.9574	3.8947	6.72706	12.126	13.0945
NM_001113379	Lrrc32	0.272611	0.787125	42.6176	135.749	0.344902	7.75279	45.722	95.2334
NR_033804	Art2a-ps	1.70945	6.78095	11.4328	20.9107	1.21026	6.76559	15.6322	23.9881
NR_033336	Snora23	22.9856	56.5721	10.2949	42.4049	9.32995	9.00181	12.4322	17.4631
NM_019674	Ppp4c	0.512127	1.49686	3.14762	4.72205	5.62785	9.85229	11.3276	11.4355
NM_177089	Tacc1	0.29385	2.77869	2.25519	7.25565	6.90303	6.25528	11.2788	10.085
NM_001308481	Nsd3	2.56005	4.25286	6.52021	12.9755	4.8192	8.43891	10.6423	10.3592
NM_001286944	Jund	35.6513	18.2596	19.6315	11.6558	9.50414	9.50486	15.6196	12.1022
NM_010592	Jund	35.6513	18.2596	19.6315	11.6558	9.50414	9.50486	15.6196	12.1022
NM_008452	Klf2	0.929697	16.7254	20.0691	37.7481	1.89065	6.58099	10.1917	23.4747
NM_173184	Rln3	8.22175	0	0	2.23487	9.5172	3.27243	32.0568	10.6375
NM_009137	Ccl22	0.404923	0.042894	3.15187	0.586175	8.8316	5.71271	19.9038	28.7946
NM_001301284	Cyba	19.0648	13.2689	18.5693	6.97065	9.40447	7.47253	19.1459	11.6228
NM_030256	Bcl9l	1.68682	2.25501	2.41286	9.95216	7.792	6.35138	11.1151	12.7567
NM_133976	Imp3	0.0758792	37.3572	6.9393	13.9338	2.99167	5.86739	11.4632	10.668
NM_023635	Rab27a	0.274593	7.09003	9.87807	7.54065	4.6251	7.36222	11.9184	10.6562
NM_001199347	Foxp3	0.204073	1.3732	28.2541	31.4142	0.0810038	6.83908	33.1632	26.301
NM_001199348	Foxp3	1.06621	8.14839	92.3537	51.5271	0.535129	9.46323	76.9628	71.4488
NM_138603	Ccdc22	3.70092	7.60136	9.0015	17.221	4.63407	4.56153	19.4958	18.7285
NM_007807	Cybb	7.03336	3.10179	22.5184	4.38593	5.27663	4.34	11.6893	10.5342
NM_008062	G6pdx	2.04476	4.3055	15.073	8.29382	9.7873	9.90831	13.4427	12.0175
NM_027181	Pin4	12.0633	11.3387	3.50937	9.38646	9.57744	9.92459	14.4961	13.4776

## Sheet: r8
Supplemental Table 2: Gene expression of FACS purified IL-33 treated immune cell types (Related to Figure 1)
Transcript ID	Gene Name	ILC2 (PBS)	Th2 (PSB)	G3+ Treg (PBS)	G3- Treg (PBS)	ILC2 (IL33)	Th2 (IL33)	G3+ Treg (IL33)	G3- Treg (IL33)
NM_146107	Actr1b	0.114951	5.7971	5.45995	7.64101	14.4506	7.79061	12.0815	9.55386
NM_001081081	Gls	7.05341	10.7503	8.97974	9.3907	11.3862	9.96089	10.7677	6.76358
NM_007561	Bmpr2	25.5585	6.41095	10.8162	5.26138	18.3563	9.28312	14.4677	6.7034
NM_144530	Zc3h11a	11.4804	8.67654	13.8136	7.66364	11.3975	8.97221	10.401	8.48589
NM_011267	Rgs16	1.32195	0.133073	1.86046	2.31862	16.1501	8.22847	12.0429	4.53799
NM_019740	Foxo3	26.3806	4.34699	5.63885	9.71906	11.627	8.43227	12.053	9.97601
NM_001111121	Ccdc6	8.19426	7.24986	7.38318	7.53169	12.7562	9.79794	10.1758	8.02031
NM_010731	Zbtb7a	5.44656	4.63127	2.51487	8.33267	14.8677	9.62276	10.5361	8.57781
NM_019648	Metap2	5.26758	5.35624	3.95381	6.46854	10.2083	9.67388	12.3057	6.5684
NM_027257	Nabp2	0.648435	9.55015	6.65032	7.03841	10.0087	9.85855	10.5428	5.96885
NM_001114097	Smarcc2	1.89665	0.634248	8.37991	10.0217	16.408	9.80649	12.9774	8.73653
NM_153788	Acap1	10.6501	6.95854	7.459	7.78423	13.4298	9.42487	10.8828	9.22033
NM_008399	Itgae	1.09481	1.6451	7.05318	5.60386	16.4471	2.58076	12.2343	9.72622
NM_007754	Cpd	4.30818	1.88148	3.47171	1.00334	10.9858	9.94279	12.0429	2.8141
NM_178616	Psmd11	4.41267	6.55142	4.27468	6.28838	11.1296	9.3712	12.8059	8.23238
NM_026186	Cwc25	9.89067	8.13481	9.34785	7.96743	11.2819	6.81886	11.3383	9.4639
NM_001176528	Rara	3.40704	2.19564	0.992741	18.2809	17.2227	5.99174	10.0304	5.18176
NM_001100110	Srp54c	11.9563	4.79403	4.86066	7.64321	11.8846	8.06502	10.0706	5.56065
NM_030225	Dlst	8.93678	4.7726	6.59945	9.92698	11.2917	9.31978	11.8412	9.82194
NM_009254	Serpinb6a	8.08378	6.77725	3.29245	2.15102	15.0874	2.88164	10.1397	1.92556
NM_001301340	Hnrnpk	4.27353	2.51229	6.63827	6.27495	11.2821	9.70316	11.0454	9.67239
NM_001301343	Hnrnpk	4.33953	3.10956	6.87184	5.90286	11.7847	8.68498	12.4748	8.25309
NM_053163	Mrpl36	8.64036	6.08588	7.67225	6.32584	11.6731	8.84244	12.0911	9.08253
NM_026819	Dhrs1	7.92986	10.7201	8.19001	9.25531	10.5228	9.99534	12.8647	9.02093
NR_027860	Gm9199	3.97612	2.66217	1.08968	1.46295	21.392	6.94611	12.4506	3.34868
NM_001033274	Brd1	7.83142	8.84126	8.03872	8.39001	11.0894	9.81185	12.3605	9.68811
NM_175547	Nlrc3	1.43511	3.69323e-08	2.01883	4.93003	14.421	7.20508	11.3901	4.29929
NM_007508	Atp6v1a	6.82845	7.65787	6.91906	4.45233	11.6449	9.84798	13.0521	8.80804
NM_021325	Cd200r1	14.5607	7.06495	6.65071	2.20569	10.8967	8.10606	10.0888	3.775
NM_013671	Sod2	17.9333	15.8862	20.095	9.87372	11.987	9.29582	11.373	9.37583
NM_001111099	Cdkn1a	12.5369	3.58636	6.3062	2.05497	15.4236	8.64667	10.5322	4.93273
NR_103516	Ndufa7	1.96115	2.68698	5.58824	9.59058	12.7127	6.0001	11.187	8.08735
NR_027943	1110038B12Rik	4.15655e-08	0.17616	1.54648	5.02413	14.677	3.63758	10.9993	5.92081
NM_001164077	Tgif1	0.777786	18.18	7.33599	16.2795	15.3736	9.85709	12.8935	7.14831
NM_009818	Ctnna1	9.93261	5.00827	5.28359	3.63866	17.1235	7.15383	11.6977	6.35226
NM_024190	Chmp1b	12.9741	9.9725	3.87491	7.12536	11.0872	9.69305	10.9455	8.8356
NM_027130	Afg3l2	7.25541	0.406441	1.99874	4.76454	12.6498	7.93293	12.5883	4.86875
NM_023044	Slc15a3	1.66539	0.0772946	8.72947	0.821947	14.2249	8.45332	16.0947	7.52136
NM_172429	Smndc1	15.3043	11.6979	8.99737	8.19277	12.6296	9.88104	12.3088	9.85747
NM_173180	Pmpca	12.799	6.85998	3.31727	7.71062	12.4151	6.92983	12.752	8.16352
NM_025942	Ola1	9.22084	3.78485	8.66276	5.06672	14.9523	9.09825	17.6429	9.11211
NM_001289151	Fam110a	6.40014	0.917561	2.12022	4.9898	32.7175	7.09141	12.3872	5.53366
NM_001002011	Lmna	22.15	2.69431	7.963	7.27489	18.5062	9.90742	14.4885	8.26326
NR_002888	Smarca5-ps	6.23876	7.15013	6.34622	8.255	11.26	9.21331	10.7458	7.51787
NM_025526	Iscu	1.78806	4.52483	7.48877	6.61233	12.5479	7.32573	11.9308	8.07469
NM_009787	Pdia4	1.37476	8.10939	4.31636	5.84053	14.9229	9.1	12.517	9.43166
NM_013528	Gfpt1	8.01924	2.97976	13.1418	5.84047	10.1158	8.16502	10.954	5.79445
NM_025829	Eif4e3	3.00631	17.4294	6.39209	8.70203	11.636	4.95851	13.507	8.70641
NM_001093765	Myadm	13.5648	2.49783	4.68831	1.57948	25.506	9.66121	10.835	6.1991
NM_026384	Dgat2	7.56854	1.51842	3.11923	5.91854	21.9768	4.52813	28.1771	8.52114
NM_009302	Swap70	5.90016	2.70167	10.8789	6.33387	11.9907	3.09447	13.6347	8.30982
NM_007438	Aldoa	7.50624	6.97096	2.52227	4.98231	12.8024	9.97284	12.588	8.16405
NM_001080813	Rab11fip1	0.218601	2.28747	1.6328	2.61627	13.7012	9.47788	15.8201	5.86711
NM_019734	Asah1	11.0683	6.54253	10.0106	6.00907	10.0676	8.58092	11.3578	8.51069
NR_002901	Snora68	0	21.6662	0	2.16646	12.8461	4.68038	11.7889	2.75317
NM_007806	Cyba	0.0541185	0.0376654	0.3569	9.0809	10.5224	9.33531	11.1327	7.95471
NM_027261	Taf1d	12.5314	10.5038	4.45371	7.64092	14.6054	9.19407	12.5441	7.39049
NM_020586	Herpud2	7.63197	7.52087	3.82902	10.1456	10.0934	7.98636	10.4837	9.46626
NM_172769	Sc5d	6.85193	6.82523	2.32569	4.83769	13.7865	6.96575	11.2081	6.65233
NM_001160378	Fam46a	16.4345	3.2181	9.30948	5.36831	23.9418	7.70318	11.563	5.52044
NM_001311135	Rnf7	6.2198	10.2177	6.31136	7.43591	11.9765	8.78246	11.6808	9.12218
NM_175537	Zbtb38	11.6096	7.93077	9.10628	11.9818	11.208	9.86436	12.0981	8.81362
NM_025975	Dynlt3	6.40014	4.28154	12.4231	8.8628	10.5384	9.01873	13.1468	9.27357
NM_019405	Cetn2	5.43537	8.84228	1.12868	7.69768	12.4001	8.78765	15.4886	7.56943

## Sheet: r9
Supplemental Table 2: Gene expression of FACS purified IL-33 treated immune cell types (Related to Figure 1)
Transcript ID	Gene Name	ILC2 (PBS)	Th2 (PSB)	G3+ Treg (PBS)	G3- Treg (PBS)	ILC2 (IL33)	Th2 (IL33)	G3+ Treg (IL33)	G3- Treg (IL33)
NM_026456	Eloc	10.3363	13.6266	4.97135	8.73961	8.67896	14.4341	10.0979	5.36485
NM_008563	Mcm3	1.39456	7.15082	5.32091	6.84168	5.6609	12.9883	15.244	8.64353
NM_026123	Unc50	5.73695	19.3653	7.1549	13.6642	6.50453	13.102	12.8459	9.03307
NM_026195	Atic	2.59302	6.1883	9.17022	6.58649	8.81039	10.062	13.1947	7.54354
NM_027154	Tmbim1	1.43285	1.91764	6.24584	5.99974	6.0842	10.12	13.1793	6.87301
NM_027357	Psmd1	3.73446	6.22689	7.26056	6.24353	9.40254	13.0462	16.7407	9.49943
NM_001159718	Sept2	9.32594	9.39252	5.77741	5.2447	8.75177	10.0138	10.5697	5.37205
NM_001145804	Nucks1	5.14004	11.2832	6.98642	7.3125	8.95384	15.9743	16.2865	9.90144
NM_175294	Nucks1	5.40638	11.0098	6.81788	7.1361	9.40232	15.5852	16.8265	9.66183
NM_001160180	Tor1aip2	1.44197	1.12064	0.428097	1.08254	5.1649	17.5821	12.2782	4.77102
NM_001024952	Rc3h1	6.36402	8.45878	10.3954	9.45535	9.20901	10.6293	10.5679	9.31588
NM_019993	Aldh9a1	7.63299	2.67803	5.27781	7.61605	8.69566	12.5296	12.6175	9.04766
NR_003623	Gm5069	2.26015	6.25035	3.66409	5.93669	4.93147	10.931	11.4765	8.08194
NM_025614	Rwdd1	10.5601	4.64268	7.09618	4.43953	7.2984	10.857	10.5921	8.99974
NM_026113	Gtf3c6	1.70538	1.0916	2.82282	5.46393	4.60034	19.7861	12.278	8.8975
NM_001305799	Midn	2.44089	4.3449	2.92933	3.41052	8.61584	11.0829	12.4493	9.66288
NM_029272	Ndufs7	4.76968	6.83211	3.69856	6.09209	5.77521	11.867	10.3948	8.67226
NM_001283048	Tmpo	3.62553	6.76833	7.47264	6.36564	4.60099	15.3598	14.0254	8.17373
NM_001001932	Eea1	6.52033	5.34991	7.49711	6.02853	4.6591	10.9947	11.9158	8.3232
NM_172790	Ankrd52	3.92638	4.09837	2.89413	6.83637	7.6601	11.4679	11.6701	7.5309
NM_010860	Myl6	1.85274	3.5231	3.91693	7.29489	8.58706	11.5146	13.7888	8.34711
NM_007879	Drg1	4.64393	7.15305	2.66821	5.05009	5.63225	12.6574	10.7041	7.06555
NM_001283061	Ewsr1	3.24299	5.76701	6.6458	8.67154	7.80437	10.4205	10.7204	8.28038
NM_007968	Ewsr1	3.44911	6.13469	7.07532	9.22344	8.30067	11.0908	11.4085	8.81122
NM_134014	Xpo1	1.22974	4.34125	6.21711	4.76825	6.42112	13.0427	10.205	4.974
NM_134017	Mat2b	6.8376	8.63774	6.88605	11.5443	7.59869	10.6604	11.7298	9.67447
NR_138556	Anxa6	7.11691	9.0146	6.07067	5.39095	2.64636	12.1799	11.4311	7.12439
NM_008928	Map2k3	5.46416	17.5972	10.5645	8.60131	6.02355	26.3879	18.8498	9.53499
NM_178645	Blmh	0.492425	6.45418	0.997403	5.02609	9.46439	13.0927	11.6463	8.53021
NM_019653	Wsb1	7.56192	11.7491	14.2444	6.23918	8.37755	15.4172	10.9259	8.71667
NM_001163018	Suz12	3.64623	3.77664	5.44954	5.40224	9.58195	15.7011	17.3161	8.16642
NM_001130170	Zfp207	6.88427	8.3469	10.8344	5.48371	7.77513	11.0662	12.016	5.59483
NM_172300	Ube2z	3.61332	7.82545	6.55253	9.26264	6.24219	12.4781	12.5299	6.10429
NM_007506	Atp5g1	1.99237	2.65188	0.958028	3.47399	8.53877	13.1361	14.6445	5.91815
NM_213659	Stat3	2.83142	5.80573	4.13496	6.13443	8.17383	13.0831	13.4798	9.26432
NM_213660	Stat3	2.7416	6.002	4.27326	6.34279	8.28859	12.8687	13.073	9.1932
NM_027320	Ifi35	0.827613	2.53225	6.42563	8.33249	5.59614	15.4766	12.7254	8.9456
NM_025481	Smurf2	3.30456	5.22148	7.57088	9.68271	8.75906	13.5751	10.3633	7.10404
NM_025894	Psmd12	4.29563	5.00441	3.5767	4.71327	8.08704	11.8315	11.0234	8.27099
NM_001243584	Mif4gd	22.8139	3.65413	14.2436	1.2647	5.34466	14.2055	14.0208	9.72775
NM_016852	Wbp2	0.142174	1.85208	1.69596	7.8895	8.30959	13.8472	11.2461	7.128
NM_009689	Birc5	3.6597e-23	17.154	5.53844	5.6416	4.55773	27.5034	22.6885	6.14803
NM_016665	Cenpx	2.17593	9.89213	5.59869	7.0542	6.3418	11.9268	13.1259	3.36727
NM_025323	Sf3b6	2.2769	1.94899	4.39052	6.9677	8.30666	11.0285	11.9465	5.91228
NM_134040	Ddx1	8.48202	3.77551	5.51374	5.15948	7.03418	11.3219	11.0431	5.88122
NM_021446	0610007P14Rik	0.590048	7.1235	11.7865	5.59896	9.34412	18.3428	16.8081	9.66641
NM_146036	Ahsa1	12.5707	15.9285	6.0846	7.23793	7.36972	12.1812	14.0038	8.19467
NM_001313934	Calm1	32.0386	30.1266	53.5377	10.5394	7.69383	19.6896	12.3207	7.83111
NM_194069	Ifi27	4.19275	8.34249	23.6734	8.648	3.35662	13.5121	14.6567	7.51322
NM_178041	Eif5	15.2843	14.0538	19.6994	20.7636	8.27765	13.3152	21.2194	8.07435
NM_001331107	Akt1	4.88538	9.25965	7.4562	6.27532	5.50391	13.3761	10.4482	6.5538
NM_178201	Hist1h2bn	2.40793e-18	2.56224	3.13681	2.44558	5.28862	44.2376	21.7011	7.95982
NM_178207	Hist1h3i	2.78202e-12	7.59245	0.256898	4.45592	0.000883337	17.3063	16.1966	3.70964
NM_178185	Hist1h2ap	0.00856464	2.54629	0.947339	3.31412	1.74734	31.8816	25.6941	7.84877
NM_178185.1	Hist1h2ap	0.00856464	2.54629	0.947339	3.31412	2.19812	26.6184	26.1096	7.30177
NM_175665	Hist1h2bk	9.29238e-19	0.235255	0.515685	2.63025	2.54254	20.1953	20.1542	7.13466
NM_145073	Hist1h3g	1.10525e-12	0.444328	0.000119711	0.484437	0.908787	22.894	28.1742	9.59553
NM_178197	Hist1h2bh	1.19046e-24	3.90665e-09	2.40737e-13	5.64906	0.993418	30.8874	28.2696	9.88763
NM_001290380	Hist1h2bc	0.123049	6.45392	6.89778e-11	2.66336	6.47753	14.6557	10.6718	6.91575
NM_175660	Hist1h2ab	4.68207e-08	4.36847	0.996985	3.93512	5.53236	43.9125	35.6688	9.61363
NM_030609	Hist1h1a	0	0.764646	3.28847	4.8091	2.38112	15.3234	15.9127	8.00049
NM_011817	Gadd45g	13.3904	1.00698	4.46671	1.59726	7.3649	12.0804	10.7187	7.22221
NM_001301345	Hnrnpk	20.0019	13.9695	8.54754	10.2028	9.17104	18.2583	15.0929	7.90754
NM_008255	Hmgcr	3.47621	10.5737	4.91453	6.70966	9.57819	13.3623	17.5513	9.42926
NM_001145779	Kif2a	4.26744	6.26869	10.4247	9.18477	7.94099	10.9888	10.1197	8.19383
NM_001048250	Smim15	6.59647	13.4886	4.25463	8.4572	4.80446	14.7916	12.4456	9.02703
NM_010887	Ndufs4	5.60309	12.9806	12.7272	6.0725	8.54252	10.2493	11.4929	9.32202
NM_025435	Thoc7	10.8638	12.5416	23.5506	6.29661	9.91834	13.0325	14.2783	6.49477
NM_013469	Anxa11	2.52781	5.96798	8.2256	2.45999	6.17634	14.1721	11.2589	5.981
NM_009388	Tkt	4.3889	4.36239	3.44162	7.80803	5.18363	10.4012	13.4601	9.18385
NR_027380	Gm3219	0.816449	0.202371	5.6831	5.02642	9.26949	14.117	14.4113	4.49228
NM_013632	Pnp	1.69321	5.67883	8.35596	6.35278	5.915	11.0515	10.653	9.79915
NM_027764	Rcbtb1	4.11543	12.8307	18.1515	10.0446	4.40577	10.6242	10.5733	8.93962
NM_145944	Ccdc25	8.55401	5.69656	20.2778	6.89279	7.16612	12.1287	11.6307	7.50033
NM_080556	Tm9sf2	7.60238	6.41	9.4115	8.45056	5.79338	11.9171	13.1001	8.53923
NM_013692	Klf10	11.6575	2.58429	4.96706	5.04291	4.27069	11.1734	13.0871	6.52444
NM_144846	Fam49b	3.44218	4.61998	11.0399	7.64047	5.41366	11.373	10.9511	8.87536
NM_008595	Mfng	7.42037	1.83543	4.90263	6.58413	8.92365	17.3261	10.457	8.62635
NM_026737	Phf5a	16.5778	11.2028	14.7434	7.64931	5.38208	12.4627	14.9041	8.826
NM_178627	Poldip3	0.43736	2.46944	0.35238	8.85469	6.92543	17.9517	11.7278	7.75024
NM_016714	Nup50	3.10625	9.43819	5.41939	9.8858	4.77768	13.1086	10.7917	7.70608
NM_183256	Cox14	2.71257	4.51259	7.72027	8.91978	8.98325	12.0185	14.9567	9.80452
NM_011042	Pcbp2	3.59427	4.61523	3.8956	9.06285	9.64127	10.1458	11.5802	8.53958
NM_010447	Hnrnpa1	4.073	7.42705	4.87475	6.8105	7.08949	10.1407	10.7904	5.86785
NM_001081154	Marf1	8.91007	7.43454	9.77013	8.8213	8.73647	12.0863	10.3197	9.69682
NM_145632	Polr2h	0.0216694	1.61219	7.95894	5.63155	6.79849	10.685	10.8925	4.45685
NM_030253	Parp9	0.468933	6.04477	2.65749	4.64001	5.34499	10.7891	10.6673	6.96103
NM_001347232	Gsk3b	6.68473	7.81756	6.63433	7.95938	9.43141	11.7209	10.3293	7.57192
NM_007414	Adprh	0.31242	5.70872	1.77101	5.11334	6.12724	14.0208	12.6114	7.48398
NM_019678	Tfg	3.69646	4.11991	1.19834	9.19004	9.60143	12.0131	16.2791	9.72447
NM_001252439	D16Ertd472e	16.8255	7.03366	11.7361	8.31258	9.34531	12.1948	12.6191	7.69367
NM_025967	D16Ertd472e	13.5697	5.32886	8.89141	6.55405	8.41993	10.4235	10.918	6.22558
NM_008065	Gabpa	8.89974	8.95921	5.67341	12.6414	9.12359	17.3918	12.6282	9.95927
NM_009840	Cct8	8.04049	8.3132	16.305	12.4337	8.81678	13.3649	15.7596	9.71712
NM_080456	Mrps6	4.4875	3.55208	3.62662	3.96393	2.76446	10.6362	14.5208	6.4187
NM_013686	Tcp1	6.73405	4.60126	3.7181	5.08314	7.16709	12.8679	15.9955	9.52162
NM_001080128	Rnps1	10.4361	29.8577	3.98622	14.652	5.44407	21.3889	15.7351	8.60016
NM_010220	Fkbp5	4.71571	5.54674	1.71023	2.17287	6.84356	11.1074	10.3871	6.17627
NM_024187	U2af1	12.0476	6.1237	7.33756	2.04362	4.22149	10.251	10.4577	8.41046
NM_172458	Zfp871	10.8035	8.71343	10.5708	17.4665	9.67	11.1619	10.5605	9.84127
NM_019403	Rnf5	18.8196	1.85795	3.9686	13.9806	9.3034	11.7342	13.8092	9.75784
NM_001110101	Lsm2	2.74656	1.35293	0.403661	4.28013	5.14663	19.315	13.3309	8.27572
NM_134122	Nrm	2.23657	1.50339	8.971	4.93076	5.92171	18.9201	15.0096	7.40539
NM_001146711	Ppp1r18	1.70523	3.66777	5.9122	8.83347	6.22128	10.8289	11.173	8.81992
NM_001146710	Ppp1r18	1.67357	3.59975	5.80183	8.67052	5.58335	10.6241	10.9686	8.65505
NM_026308	Rpp21	7.91298	25.4794	4.54623	5.78552	8.86967	11.6198	11.8766	6.67169
NM_023162	Znrd1	13.1757	4.49176	2.61404	8.31765	7.46577	16.0842	10.8458	8.04498
NM_001277310	Mea1	1.14614	1.76843	4.04028	6.35887	6.57492	12.606	14.1874	7.49929
NM_007632	Ccnd3	0.806323	9.67292e-07	0.405718	6.03561	3.92047	13.9397	10.2404	8.85936
NM_153152	2410015M20Rik	0.112939	0.0685926	3.1111	1.19514	7.38981	10.2266	12.7008	7.24477
NM_023053	Twsg1	8.94621	3.23111	6.65901	6.09868	3.90965	10.4522	11.1906	8.37609
NM_009226	Snrpd1	12.1435	11.0752	3.62105	8.87807	6.25564	11.4471	22.4437	8.8208
NM_172625	Ino80c	2.76764	6.37468	9.9957	5.89258	5.04344	14.1231	11.9937	6.46465
NM_025527	Srp19	6.19078	11.6462	28.5725	8.36163	9.8639	13.381	10.5508	9.7441
NM_144866	Etf1	13.0447	7.61785	14.486	10.6801	9.68401	16.8298	15.005	8.9639
NM_001289592	Tmem173	5.41206	3.60365	9.70374	5.12733	9.29584	12.5216	14.4028	9.64441
NM_026404	Slc35a4	0.967387	11.3195	14.5518	7.15141	7.25515	11.0302	12.591	9.53848
NM_011937	Gnpda1	0.415218	16.3913	6.77367	4.67048	6.87124	12.0846	10.3625	5.99797
NM_152809	Csnk1g3	7.54499	7.25424	15.2093	7.9726	9.41573	10.9027	10.8379	7.78719
NM_145494	Me2	10.3365	11.1696	14.9483	9.75082	9.96461	14.9052	13.4684	9.62147
NM_001290818	Adrbk1	3.23475	7.60125	7.11662	13.7109	4.1499	12.464	12.0629	8.3899
NM_029576	Rab1b	4.93493	1.76388	12.0572	6.86979	6.82942	11.4148	10.7157	9.4103
NM_009045	Rela	9.04628	9.85471	6.49834	11.4131	8.62897	12.1437	10.4144	8.28474
NM_025791	Tmem223	0.136796	1.07313	1.04674	12.2761	6.8852	17.4082	11.6458	9.01774
NR_028418	Tmem179b	8.38754	0.0148045	4.83905	1.26902	3.91842	15.3998	12.3555	0.464104
NR_033228	E030024N20Rik	6.45661	8.39309	5.00857	4.93678	7.54872	11.4223	11.0284	7.47437
NM_026003	Smarca2	15.0172	13.5975	12.3394	9.20732	9.03873	13.9861	10.0021	9.205
NM_021299	Ak3	7.02983	7.38843	25.9686	6.90747	8.37132	11.7896	12.8041	9.36539
NM_010615	Kif11	0.73989	11.5199	7.04926	4.00372	5.17307	24.37	22.4205	6.61728
NM_026061	Ndufb8	1.77682	5.50784	5.82757	9.04269	5.78611	10.6411	14.6884	8.62764
NM_001204875	Set	20.8814	7.86278	7.29568	6.95396	5.33081	17.7912	11.5946	8.90989
NM_001290552	Swi5	1.1017	3.53889	1.53887	5.51499	7.29566	15.5406	11.7557	6.84818
NM_026697	Rab14	6.37097	5.15184	10.3208	9.15646	9.17511	16.558	15.5841	9.53744
NM_026703	Ndufa8	5.35384	5.39598	12.2695	8.11615	5.03321	10.1721	12.413	7.23567
NM_011529	Tank	2.94319	0.0358955	16.4909	10.2983	3.80023	16.0491	24.2023	7.37447
NM_001110145	Ssb	9.57642	10.5105	17.9506	10.8061	9.66102	11.7406	13.7304	7.01244
NM_027352	Gorasp2	1.72964	3.23008	7.04499	6.99063	3.30867	13.0856	10.5968	5.97148
NM_026115	Hat1	2.96494	5.24117	13.9105	5.10238	8.42379	13.3231	13.5031	6.2877
NM_001033166	Selenoh	2.1152	3.85807	0.794572	3.95423	9.08101	10.896	19.9245	6.90046
NM_008948	Psmc3	5.91408	5.4163	14.7988	8.08347	7.54233	11.8916	13.4963	9.7513
NM_001165989	Ckap5	0.86124	4.57962	5.23257	3.69895	5.24003	11.812	10.6005	6.06942
NM_001305258	Api5	8.83846	8.01129	5.29806	7.23557	8.04453	11.1034	10.1043	7.45948
NM_007466	Api5	9.45263	8.20914	5.66579	7.36865	8.60251	10.8354	10.1534	7.64353
NM_001111292	Caprin1	1.4476	5.83004	6.02693	5.86873	9.77225	13.4449	13.5939	7.90259
NM_181416	Arhgap11a	0.285534	6.10569	4.70702	2.42274	2.70891	12.0528	11.5232	3.97478
NM_009225	Snrpb	8.76272	19.6339	19.2186	11.3874	8.83113	10.0928	15.624	7.83329
NM_001111075	Cdc25b	1.64032	17.0683	9.52287	6.00205	1.58514	15.3067	12.1922	9.54642
NM_019771	Dstn	2.31573	3.62512	5.96858	3.79928	6.32472	12.5399	11.7842	8.13305
NM_153781	Pygb	2.13284	2.69192	0.717299	4.52921	9.59377	11.2737	11.9926	7.809
NM_028666	Fam110a	0.00251064	0.0915743	0.267766	0.00195712	3.84288	13.4589	16.975	1.47798
NM_029362	Chmp4b	4.09887	9.68998	5.85027	6.44474	6.75211	16.8029	14.632	7.10189
NM_023565	Cse1l	9.29822	6.55245	13.8338	7.87189	6.13678	11.836	11.7583	6.05039
NM_009828	Ccna2	0.110599	7.66231	8.39095	3.73934	4.07802	22.608	23.3449	7.95354
NM_025813	Mfsd1	6.4138	2.31287	4.03702	7.94034	8.54128	12.3988	13.9429	9.88378
NM_019390	Lmna	11.326	5.8095	2.19561	1.55773	8.79826	10.9475	10.3654	5.47463
NM_025327	Krtcap2	19.2934	7.03398	1.70305	4.4417	6.58999	12.9142	11.9493	7.47931
NM_009057	Slc50a1	19.4567	4.91524	1.45807	11.5297	8.62275	11.4195	11.2592	9.1441
NM_016904	Cks1b	0.0630905	7.11343	0.731161	5.06773	6.90435	23.6118	25.52	8.12076
NM_001293778	Chtop	4.53424	9.50818	11.3507	15.8463	4.91438	14.9344	10.5222	9.7059
NM_001293779	Chtop	4.84011	10.1504	12.1184	16.1591	5.24597	15.6825	11.2259	9.86934
NM_024461	1810037I17Rik	0.297044	1.45917	15.4491	3.07266	8.12037	22.8451	13.0209	8.59494
NM_138593	Larp7	10.3883	8.53356	6.09688	12.0245	7.3924	14.1767	16.0142	9.56382
NM_026578	Gar1	0.912401	9.35107	6.37879	2.5683	8.3742	12.3701	18.8886	9.6106
NM_025902	Cisd2	9.14214	4.33216	9.05865	7.8165	9.81319	11.049	10.0511	9.4471
NM_001083312	Gbp7	3.60947	5.04273	7.20974	8.0218	6.18918	10.4285	13.0064	8.8155
NM_172689	Ddx58	6.56554	3.86074	7.83814	4.8536	7.96478	15.5222	12.4576	9.19435
NM_026872	Ubap2	4.94167	16.7666	6.0873	8.41913	9.43032	10.9184	12.0317	8.78054
NM_026560	Cdca8	0.0104882	22.3425	7.68888	4.8149	2.95621	13.1171	16.4131	5.58146
NM_010948	Nudc	7.78627	3.05649	5.85013	8.74785	8.62391	13.5072	12.1278	9.43254
NM_001285506	Rps6ka1	1.42722	4.92145	9.33017	8.69671	9.19703	15.1004	11.4755	8.64581
NM_023374	Sdhb	5.45151	5.59864	14.6645	8.87934	6.77298	13.2279	17.4643	9.73815
NM_025383	Necap2	1.75581	1.44917	7.76107	5.45074	5.66496	14.517	14.1028	9.89419
NM_011188	Psmc2	2.58392	10.0698	12.9827	6.4784	8.06013	12.2119	14.9633	9.05701
NM_145558	Hadhb	2.1584	6.00812	6.85908	11.1452	8.88918	14.2127	13.1153	8.69453
NM_021500	Maea	2.74881	4.18582	3.79802	7.62001	9.50591	10.1785	13.7356	7.21555
NM_019992	Stap1	0.0332884	0.0619127	1.5391	5.11968	8.63322	10.2708	10.5166	7.33187
NM_145226	Oas3	0.457708	9.48374	6.99139	3.89964	6.56996	15.6467	10.7762	5.6492
NM_172275	Trafd1	13.0915	4.24759	0.593502	6.45783	7.0527	13.6778	10.6873	7.87316
NM_013910	Kdm2b	2.08756	1.21447	15.6843	4.14301	4.04339	10.0711	11.3951	4.19734
NM_012002	Cops6	2.46299	3.81068	15.1679	7.30189	6.48605	14.5113	12.2501	7.75757
NM_008568	Mcm7	2.06411	11.5419	2.80397	6.41324	2.81819	13.1983	13.964	7.08412
NM_019767	Arpc1a	1.35314	11.0228	16.875	6.55121	6.01786	10.2217	10.1708	6.39465
NM_001033313	Pdap1	6.03813	23.061	6.9247	9.73381	7.59779	13.0707	12.366	7.82722
NM_080795	Lnx2	1.52942	7.97387	19.5305	7.09773	7.24901	11.8408	12.934	9.3243
NM_001347209	Tra2a	17.9465	12.4989	12.1459	9.81851	7.92311	11.3978	10.4017	9.13689
NM_198102	Tra2a	17.8154	12.5576	14.5739	13.8638	8.83484	13.3828	14.7104	8.99409
NM_180678	Gars	1.11314	7.6381	5.25215	6.99566	6.06954	10.4061	11.2244	6.83507
NM_019499	Mad2l1	2.04646	12.7892	2.95761	3.21546	6.96636	11.9359	12.8323	5.77303
NM_175476	Arhgap25	0.278958	2.6118	1.89825	2.76207	4.09169	11.6357	10.5647	8.15189
NM_133933	Rpn1	1.03953	12.3994	4.62556	7.73875	7.14903	10.4391	10.2589	7.8124
NM_008564	Mcm2	6.3642	7.29724	1.43104	2.94441	3.64969	10.8172	10.8368	4.83871
NM_022992	Arl6ip5	2.05054	5.91745	4.71561	3.80546	6.66684	11.1139	10.0604	5.34896
NM_024206	Sec13	3.63099	4.39854	15.7831	6.89486	7.8952	16.0218	12.8763	8.86109
NM_001166428	Hnrnpf	2.56356	9.7109	6.58073	8.95349	7.96528	11.0575	13.8035	9.92317
NM_001166427	Hnrnpf	1.8563	3.02672	2.20199	6.3579	9.23341	12.5334	10.8586	7.40296
NM_172733	Dera	4.47562	2.14758	3.95012	6.66622	7.84792	14.7337	11.2246	9.34341
NM_010715	Lig1	1.82022	0.0172077	1.62561	0.659979	3.0877	18.4736	15.5375	7.27465
NM_024220	Ndufc2	2.02843	2.31941	4.30219	0.740445	6.72231	12.423	19.3739	8.93246
NM_009103	Rrm1	3.03786	8.52542	6.2052	6.97838	7.46614	14.593	17.071	5.9587
NM_020024	Taf10	7.95245	5.98599	7.40688	6.24037	7.97503	14.5419	14.5291	9.65577
NM_020050	Tmem9b	1.81165	9.95793	6.64022	7.4971	9.03353	14.0492	11.3131	6.37589
NM_175103	Bola2	2.22661	2.1514	4.64665	7.8751	7.47134	11.4934	18.0325	6.11387
NM_011952	Mapk3	3.12782	8.21233	3.9339	6.0956	7.66965	15.6602	10.2231	9.01123
NM_001128082	Tspan32	11.6168	12.9105	19.6734	14.0446	8.06917	11.3293	10.9245	8.64385
NM_011696	Vdac3	8.76052	2.10933	6.18256	3.98019	5.22351	11.3715	10.3969	6.12231
NM_001293758	Dctn6	4.94333	0.214301	7.06482	1.70654	4.31042	13.8803	10.2534	5.22395
NM_197982	Ddx39	3.48888	10.2907	10.037	4.50256	7.10009	13.2668	12.593	7.35303
NM_001277898	Prkaca	1.32205	2.11472	4.62491	4.37243	9.39421	12.0096	12.1639	5.77922
NM_025788	Nacc1	8.59824	18.9751	6.94797	8.51545	4.93262	10.6333	13.0993	9.31777
NM_001035123	Setd6	35.7528	15.8868	21.1861	6.96472	4.14863	12.2143	11.2278	9.39099
NM_148952	E2f4	5.2368	3.92368	3.01612	9.00172	8.31222	10.5611	12.1966	7.1751
NR_033574	Nutf2-ps1	12.3255	18.6842	10.9512	3.45725	7.05613	16.2544	11.1331	8.85072
NM_145412	Chtf8	11.5554	6.51097	11.0816	9.13611	9.73252	17.2228	14.6473	9.8749
NM_010817	Psmd7	1.01257	10.6002	4.07266	13.4188	5.22166	13.7285	17.243	8.72286
NM_146218	Rfwd3	6.50986	9.37138	2.74568	4.00207	4.80406	14.0286	13.6568	6.83457
NM_178856	Gins2	0.0185087	4.17198	1.48356	1.38989	1.86361	12.7412	15.5031	4.41872
NM_001205367	39326	7.04144	8.62378	7.90214	8.149	9.25484	10.5609	12.4022	9.47981
NM_009859	39326	7.3219	7.46077	8.21682	8.47349	9.05033	10.9816	12.4034	9.36491
NR_023357	Gm6981	2.11711	4.98633	5.13179	7.42496	6.51967	14.3237	13.8207	9.80873
NM_028049	Fbxo22	1.7656	9.34519	4.50749	7.5184	8.59986	14.8532	12.6813	8.0375
NM_001110351	Sin3a	9.97991	7.96761	6.82813	12.5575	6.11702	10.4569	10.8092	8.39893
NM_001304761	Csk	6.82017	2.96065	3.72267	6.90737	6.63584	11.5201	12.3812	8.70042
NM_007713	Clk3	3.24119	7.43379	10.9169	13.9293	8.54684	16.4704	11.7199	8.74323
NM_024245	Kif23	2.67882	3.22821	9.07033	3.07621	4.85357	10.855	11.0573	6.48119
NM_010193	Fem1b	6.13833	5.857	5.49112	6.46507	8.48215	10.2321	11.3822	9.30864
NM_007630	Ccnb2	1.35014	8.23356	13.7019	2.49719	3.78768	25.6309	17.9182	6.92394
NM_007399	Adam10	2.91633	9.3224	11.5048	6.22586	8.17126	13.0562	10.1491	6.08948
NM_198609	Rsl24d1	6.94703	12.9809	14.5534	10.0088	3.55298	11.8202	13.7241	9.36328
NM_176979	Topbp1	4.51788	11.5764	10.7778	9.04022	8.06125	14.3539	13.6033	6.16206
NM_175833	Cdv3	12.2919	16.7402	6.2677	7.00073	2.60999	14.6103	12.3696	2.2737
NM_009211	Smarcc1	4.22363	10.2835	6.90967	9.32821	9.4465	17.0015	16.4957	9.07109
NM_013860	Limd1	3.82332	6.21598	5.17835	10.5708	9.58641	11.3784	11.1413	8.99656
NM_001136085	Uba1	5.04895	8.467	7.44695	6.60122	6.98318	14.75	11.577	8.80533
NM_001033422	Thoc2	9.34008	7.33123	10.275	9.47023	8.61145	10.2491	10.3593	6.90545
NM_011616	Cd40lg	9.42736	65.9564	0.686985	4.09764	0.343342	102.866	10.2407	5.45508
NM_001030307	Dkc1	9.15041	9.46831	4.8066	4.92341	8.47612	13.6	10.3453	3.80463

[truncated: 6 more sheets: r10, r11, r12, r14, r15, r13]
